# Supplementary material for: Sourcing data on chemical properties and hazard data from the US-EPA CompTox Chemicals Dashboard: A practical guide for human risk assessment
Source: Environ Int. Author manuscript; Available in PMC 2022 Nov 16. (PMC9667884; doi:10.1016/j.envint.2021.106566)
Supplement: S1 [file NIHMS1734803-supplement-S1.xls]

## Sheet: Worksheet1
DTXSID	PREFERRED_NAME	#_TOXCAST_ACTIVE	PERCENT_TOXCAST_ACTIVE	HIT_CALL	TOP	SCALED_TOP	AC50	LOGAC50
DTXSID7020007	Acetohexamide	7	7 / 403	1	29.2508	1.1440873697258895	4.4917487375844525	0.652415
DTXSID8020092	2-Methoxyaniline hydrochloride	17	17 / 412	1	36.057	1.4103016984233423	0.048512845821256714	-1.31414
DTXSID0020105	Sodium L-ascorbate	22	22 / 890	1	66.0226	2.582349202391441	6.681185340699927	0.824854
DTXSID8020121	Sodium azide	84	84 / 864	1	55.5193	2.171529083781349	96.36821430318052	1.98393
DTXSID1020148	Benzotrichloride	10	10 / 866	1	51.9803	2.033108783367296	68.71934388300758	1.83708
DTXSID0020151	Benzyl acetate	9	9 / 432	1	26.127	1.0219081134224237	0.4677770803662186	-0.329961
DTXSID8020179	Diisopropanolamine	9	9 / 427	1	82.8665	3.2411639731363553	8.250814056603721	0.916497
DTXSID7020182	Bisphenol A	217	217 / 1152	1	112.316	4.393031428685936	0.3728810486012086	-0.42843
DTXSID6020193	HC Blue 2	52	52 / 411	1	51.6095	2.018604906500183	0.40173128681859027	-0.396064
DTXSID8020202	Budesonide	83	83 / 403	1	357.045	13.965142051013057	0.016416144805439573	-1.78473
DTXSID3020205	Benzyl butyl phthalate	81	81 / 915	1	68.3235	2.672341764565169	7.5316037836303	0.876887
DTXSID3020209	Butylparaben	117	117 / 941	1	133.201	5.2098954785505045	2.5563293531448386	0.407617
DTXSID1020221	4-tert-Butylphenol	72	72 / 897	1	65.122	2.5471219600418156	8.827163618667091	0.945821
DTXSID0020236	Calcium lactate	5	5 / 400	1	35.1521	1.374905543434185	0.3617586563283683	-0.441581
DTXSID7020267	Chlordane	315	315 / 892	1	66.3127	2.5936922323876046	6.173397357077667	0.790524
DTXSID6020307	Chloromethyl methyl ether	14	14 / 430	1	65.448	2.5598731767284804	2.084876728878852	0.31908
DTXSID8020337	Clomiphene citrate (1:1)	457	457 / 1045	1	48.8842	1.9120132700185952	0.00915965797968691	-2.03812
DTXSID2020349	4-Methoxy-2-methylaniline	21	21 / 400	1	98.3646	3.84734345823835	67.19722555087569	1.82735
DTXSID1020354	Cyanoguanidine	6	6 / 426	1	40.1554	1.5706011201615286	41.87794641882158	1.62199
DTXSID0020365	Cyclosporin A	72	72 / 406	1	72.1889	2.8235286953022767	0.010380386816400642	-1.98379
DTXSID5020366	Cyproterone acetate	191	191 / 926	1	109.19	4.2707469892825	0.016751733181747823	-1.77594
DTXSID9020372	1-(2-Chlorophenyl)-1-(4-chlorophenyl)-2,2-dichloroethane	157	157 / 447	1	54.671	2.1383519883594753	2.24835093962788	0.351864
DTXSID4020379	Dehydroepiandrosterone	70	70 / 471	1	233.873	9.1475090451649	1.9073770387984752	0.280437
DTXSID7020427	2,6-Dichloro-1,4-benzenediamine	49	49 / 400	1	53.8732	2.107144967636483	10.72536603122975	1.03041
DTXSID9020453	Dieldrin	209	209 / 896	1	52.9014	2.0691352101639042	4.129856375136024	0.615935
DTXSID3020465	Diethylstilbestrol	366	366 / 1026	1	106.772	4.176175431514542	0.0027070138331184387	-2.56751
DTXSID1020485	3,3'-Dimethoxybenzidine dihydrochloride	262	262 / 928	1	41.7015	1.6310745577148646	23.99210737354125	1.38007
DTXSID5020499	N,N-Dimethylacetamide	8	8 / 446	1	34.6352	1.3546887469765978	25.87982841903404	1.41296
DTXSID6020511	3,3'-Dimethylbenzidine dihydrochloride	73	73 / 457	1	71.9662	2.814818322166712	22.082704459331957	1.34405
DTXSID1020512	Dimethylcarbamoyl chloride	12	12 / 850	1	52.1841	2.0410820383022132	44.763365302051305	1.65092
DTXSID0020523	2,4-Dinitrophenol	168	168 / 843	1	81.0056	3.168380084776231	85.38219664689561	1.93137
DTXSID6020561	Endrin	144	144 / 895	1	34.2379	1.3391507536432306	22.92799469765405	1.36037
DTXSID5020570	Sodium erythorbate	10	10 / 862	1	57.4831	2.2483414269016007	24.299670092112336	1.3856
DTXSID0020573	17beta-Estradiol	206	206 / 945	1	170.372	6.663781902077839	0.0062058549849885805	-2.2072
DTXSID5020576	17alpha-Ethinylestradiol	235	235 / 964	1	142.053	5.556130414616525	0.0008671192546445705	-3.06192
DTXSID0020577	Ethionamide	3	3 / 403	1	91.4574	3.5771816581967424	14.374190110149598	1.15758
DTXSID4020618	Fadrozole hydrochloride	21	21 / 460	1	152.492	5.96441292091134	0.8566261284059955	-0.0672087
DTXSID7020685	beta-Hexachlorocyclohexane	49	49 / 860	1	47.6822	1.8649988964354678	5.784102027562968	0.762236
DTXSID4020743	Iodoform	27	27 / 576	1	34.7579	1.3594882474490948	56.638326670827375	1.75311
DTXSID8020755	Isoniazid	12	12 / 861	1	41.1077	1.6078479328545148	34.033389062930794	1.53191
DTXSID7020768	Kaempferol	96	96 / 449	1	103.184	4.035857570281419	2.7332206381731092	0.436675
DTXSID0020814	Mestranol	135	135 / 655	1	138.157	5.403764314628961	0.005307948731989042	-2.27507
DTXSID9020827	Methoxychlor	224	224 / 1056	1	99.5251	3.89273510846731	6.7995109168545484	0.832478
DTXSID4020828	4-Methoxyphenol	16	16 / 437	1	28.3653	1.109455415194126	0.01737391980139867	-1.7601
DTXSID5020867	4,4'-Diamino-3,3'-dimethyldiphenylmethane	90	90 / 922	1	27.2986	1.0677327460599961	22.525395982768618	1.35267
DTXSID5020869	4,4'-Methylenebis(N,N-dimethylaniline)	127	127 / 900	1	61.0955	2.3896345152877294	9.20224529539838	0.963894
DTXSID8020917	N-(1-Naphthyl)ethylenediamine dihydrochloride	95	95 / 400	1	236.344	9.244135839226658	13.240780423414101	1.12191
DTXSID5020944	Nitrofurazone	100	100 / 880	1	67.9539	2.657887888865151	15.411839270573084	1.18785
DTXSID7020972	Nitrofurantoin	134	134 / 877	1	27.3627	1.0702389576949403	22.838007141785834	1.35866
DTXSID6021032	N-Nitrosodi-n-propylamine	11	11 / 896	1	27.2657	1.066447111920993	6.323029355777644	0.800925
DTXSID0021125	Phenolphthalein	262	262 / 924	1	91.3829	3.574266595999084	5.688372009349486	0.754988
DTXSID4021135	C.I. Solvent Yellow 14	188	188 / 923	1	57.4642	2.2476026846243107	6.285045187044305	0.798308
DTXSID9021136	4-Butyl-1,2-diphenyl-3,5-Pyrazolidinedione	22	22 / 606	1	71.8692	2.811026224414263	42.634269895740445	1.62976
DTXSID7021152	4-Phenylphenol	149	149 / 661	1	140.624	5.500249836551373	8.322467428190336	0.920252
DTXSID4021185	Prednisone	57	57 / 898	1	93.3423	3.6509033144367633	13.45523864505235	1.12889
DTXSID3021190	Procarbazine hydrochloride	15	15 / 411	1	27.2546	1.0660121005153105	0.020394205767793473	-1.69049
DTXSID5021209	6-Propyl-2-thiouracil	16	16 / 888	1	95.1744	3.722565068707529	0.6280380541071476	-0.202014
DTXSID9021215	Pyrazinamide	1	1 / 403	1	32.6234	1.2760006022265167	0.09638914787820034	-1.01597
DTXSID4021218	Quercetin	203	203 / 909	1	59.2911	2.3190558035636397	20.464982843745588	1.31101
DTXSID2021236	HC Red 3	44	44 / 400	1	59.7677	2.337697184991277	0.10114701164474892	-0.995047
DTXSID7021239	all-trans-Retinoic acid	245	245 / 937	1	41.2024	1.611551176448565	0.0010235991963105106	-2.98987
DTXSID1021243	Rhodamine 6G	221	221 / 441	1	44.1579	1.7271510615398824	0.0704022389023554	-1.15241
DTXSID1021247	C.I. Basic Red 9 monohydrochloride	150	150 / 406	1	72.3358	2.829277501723651	0.7429177084099459	-0.129059
DTXSID6021248	Rotenone	329	329 / 1008	1	63.0423	2.4657771099508476	0.005217763710403896	-2.28252
DTXSID8021301	Tamoxifen citrate	424	424 / 1001	1	34.9786	1.3681207325325715	0.06511022571787484	-1.18635
DTXSID2021311	2,4,6-Tris(tert-butyl)phenol	133	133 / 872	1	72.2097	2.8243425214680276	24.42171204802778	1.38778
DTXSID5021332	Thiram	290	290 / 1029	1	66.8865	2.6161368267828253	3.4962502769823427	0.543603
DTXSID9021340	Thioacetamide	1	1 / 244	1	129.445	5.06300430131556	10.992043008735019	1.04108
DTXSID9021348	Thiourea	5	5 / 433	1	46.8647	1.8330223806951444	3.5042600140567193	0.544596
DTXSID3021356	dl-alpha-Tocopheryl acetate	8	8 / 428	1	33.6461	1.3160015985344922	19.0141444453375	1.27908
DTXSID6021371	Triamcinolone acetonide	18	18 / 403	1	232.912	9.109920862663278	0.0036048207902055086	-2.44312
DTXSID6021375	Tricaprylin	2	2 / 405	1	43.6062	1.7055741814254266	0.8210645796115396	-0.0856227
DTXSID5021386	2,4,6-Trichlorophenol	57	57 / 891	1	43.3379	1.695077003264037	83.33637439423734	1.92083
DTXSID9021392	Triethanolamine	14	14 / 865	1	44.9313	1.7574026326375307	90.52588515232603	1.95677
DTXSID4021395	Trifluralin	96	96 / 973	1	29.5033	1.1539632659514143	0.08737834687305031	-1.0586
DTXSID0021414	Tris(2-ethylhexyl) phosphate	79	79 / 880	1	79.6882	3.1168518464643182	89.5060597415754	1.95185
DTXSID5021415	Triisopropanolamine	3	3 / 426	1	26.3092	1.029032616061752	0.015428745351492388	-1.81167
DTXSID0021460	Zearalenone	167	167 / 475	1	127.699	4.99469932243956	0.003343410090085627	-2.47581
DTXSID2021498	2-Bromobenzothiazole	23	23 / 576	1	51.4121	2.010885063767624	0.1762702486242001	-0.753821
DTXSID8021519	2-(2-Butoxyethoxy)ethanol	10	10 / 816	1	35.3997	1.384592426066431	39.25540797854662	1.5939
DTXSID1021586	6,10-Dimethyl-5,9-undecadiene-2-one	24	24 / 578	1	25.7675	1.007846002117113	0.13317930362867605	-0.875563
DTXSID0021597	Heptanal	18	18 / 608	1	64.177	2.5101594173988384	6.155437447212302	0.789259
DTXSID2021602	Hexadecanoic acid	9	9 / 431	1	27.3976	1.0716028017853685	7.4615077223461235	0.872827
DTXSID8021642	Octadecanoic acid	25	25 / 862	1	84.4572	3.303381750447684	2.298355391185934	0.361417
DTXSID9021716	2,3,4,6-Tetrachlorophenol	162	162 / 586	1	155.909	6.098093472855262	15.597574821935718	1.19306
DTXSID8021725	Nicotine sulfate	11	11 / 403	1	72.7925	2.847138859875097	0.5289886479963347	-0.276554
DTXSID1021740	1-Butanol	5	5 / 411	1	113.71	4.4475400930562055	6.835233769909394	0.834753
DTXSID5021754	5,5-Dimethylhydantoin	11	11 / 870	1	37.5697	1.4694681824256541	32.3237858497715	1.50952
DTXSID5021758	Tris(2-butoxyethyl) phosphate	69	69 / 636	1	293.26	11.470310503666017	14.1690114277536	1.15134
DTXSID3021770	2,2',6,6'-Tetrachlorobisphenol A	236	236 / 642	1	102.057	3.9917629513132615	11.520360492789095	1.06147
DTXSID8021771	4-(2-Methylbutan-2-yl)phenol	131	131 / 919	1	129.654	5.071177573991574	4.65106897896631	0.667553
DTXSID3021774	Acenaphthene	25	25 / 840	1	30.7116	1.2012259825106668	24.88831944633227	1.396
DTXSID1021792	Salicylaldehyde	18	18 / 429	1	83.6027	3.269957809254647	7.077134994622084	0.849857
DTXSID5021839	Benzylamine	7	7 / 407	1	29.4498	1.151870694865893	0.10260410808314288	-0.988835
DTXSID5021885	2-Methyl-2,4-pentanediol	22	22 / 858	1	34.1246	1.3347202065063715	36.23695802226527	1.55915
DTXSID9021922	2-(Ethylamino)ethanol	5	5 / 426	1	48.9282	1.9137327138741929	23.237833109845475	1.3662
DTXSID7021946	1-Decanol	31	31 / 855	1	46.589	1.8222377524968318	16.330077715924816	1.21299
DTXSID1021956	Di-n-octyl phthalate	26	26 / 894	1	52.2382	2.0431968746453557	66.66834625631911	1.82392
DTXSID0021963	4-(Diethylamino)benzaldehyde	32	32 / 482	1	33.5814	1.3134739561834199	0.10286602793458298	-0.987728
DTXSID3021984	1-Dodecanamine	57	57 / 428	1	63.1843	2.4713315443143644	0.9872549327901038	-0.00557069
DTXSID7021992	Sodium saccharin hydrate	5	5 / 851	1	115.536	4.518980021971663	1.1997348957728668	0.0790853
DTXSID2021993	Dibenzofuran	20	20 / 855	1	28.4301	1.111987619760879	38.383151539813326	1.58414
DTXSID2021997	1-(2-Aminoethyl)piperazine	8	8 / 428	1	134.391	5.256461722055652	9.336840781268124	0.9702
DTXSID1022009	Dihexylamine	10	10 / 400	1	40.8942	1.5994984919602544	48.080288888389035	1.68197
DTXSID6022058	Dibutyl sulfide	4	4 / 405	1	37.1049	1.4512856395106004	13.27161714605657	1.12292
DTXSID4022070	2-Tridecanone	74	74 / 581	1	130.347	5.0982811420047165	6.845347299303664	0.835395
DTXSID3022085	Methyl p-nitrobenzoate	3	3 / 278	1	154.215	6.031825174024849	5.578143716976583	0.74649
DTXSID2022090	4-(2-Hydroxyethyl)morpholine	13	13 / 578	1	37.8203	1.4792693745739904	6.817467094697051	0.833623
DTXSID9022100	4-Propylphenol	24	24 / 461	1	56.3775	2.205099368532874	50.27067768129132	1.70131
DTXSID3022162	Bromoxynil	211	211 / 961	1	26.2347	1.0261205769145916	26.458391012735266	1.42256
DTXSID7022170	2,6-Dichlorobenzamide	13	13 / 581	1	45.4291	1.7768703632032794	0.18838934368537258	-0.724944
DTXSID7022174	EPN	114	114 / 914	1	33.0516	1.2927480315624407	29.09281562391603	1.46379
DTXSID5022271	4-(Diethylamino)salicylaldehyde	37	37 / 465	1	54.1385	2.1175223748396967	91.07072325961408	1.95938
DTXSID5022308	Genistein	190	190 / 928	1	131.229	5.132772167580947	0.07614738197791004	-1.11835
DTXSID9022310	7,4'-Dihydroxyisoflavone	99	99 / 900	1	105.269	4.117382670972503	0.32512138987160594	-0.487954
DTXSID9022312	4-Octylphenol	224	224 / 880	1	36.7409	1.4370501617793694	2.2956219405167624	0.3609
DTXSID3022320	Triphenylethylene	52	52 / 442	1	155.599	6.08595136522596	1.0268693273055285	0.0115152
DTXSID8022325	2,2-Bis(4-hydroxyphenyl)-1,1,1-trichloroethane	385	385 / 1101	1	128.4	5.022130126487573	0.08576667456316904	-1.06668
DTXSID7022332	4-(Butan-2-yl)phenol	87	87 / 899	1	89.7264	3.5094763960786506	9.832945108774775	0.992684
DTXSID6022345	o,p'-DDT	294	294 / 923	1	109.38	4.278183657853876	0.2103712046311349	-0.677014
DTXSID0022353	2-Chloro-4-phenylphenol	120	120 / 449	1	85.0597	3.326946274986694	5.351329622137412	0.728462
DTXSID9022360	4-(1,1,3,3-Tetramethylbutyl)phenol	325	325 / 906	1	84.1538	3.2915124891786385	0.20064509323499058	-0.697571
DTXSID9022364	5alpha-Dihydrotestosterone	138	138 / 912	1	110.979	4.340728947777154	0.07100628326041941	-1.1487
DTXSID9022366	Estriol	70	70 / 653	1	108.136	4.229536858885193	0.0038248606880526455	-2.41738
DTXSID4022367	Estrone	122	122 / 899	1	243.868	9.538432291303533	0.010617470862202716	-1.97398
DTXSID4022369	Fulvestrant	157	157 / 924	1	82.3745	3.2219218612491756	12.26703339967402	1.08874
DTXSID3022370	Progesterone	281	281 / 950	1	101.446	3.967880513318249	0.16997544785031238	-0.769614
DTXSID8022377	17alpha-Estradiol	240	240 / 934	1	158.082	6.183082790231638	0.0009809030156779025	-3.00837
DTXSID2022381	meso-Hexestrol	328	328 / 922	1	172.758	6.757096748552266	0.006668451903500632	-2.17597
DTXSID6022391	Apigenin	176	176 / 473	1	102.887	4.024218582695372	1.80279981665302	0.255948
DTXSID1022394	Biochanin A	143	143 / 474	1	116.969	4.575009653868761	0.7906474577851532	-0.102017
DTXSID3022405	2-Hydroxy-4-methoxybenzophenone	62	62 / 633	1	27.9281	1.0923553958003687	0.11115051145813466	-0.954089
DTXSID8022406	2,4-Dihydroxybenzophenone	93	93 / 660	1	200.755	7.852128919201368	4.44730257570671	0.648097
DTXSID3022409	4,4'-Sulfonyldiphenol	50	50 / 463	1	277.718	10.862392751657964	4.234644462786453	0.626817
DTXSID6022422	4,4'-Diaminobiphenyl methane	49	49 / 891	1	40.1468	1.570265972004004	78.52218121254609	1.89499
DTXSID0022436	4,4-Bis(4-hydroxyphenyl)valeric acid	32	32 / 434	1	149.979	5.866155741603527	85.15937659808651	1.93023
DTXSID5022437	Nordihydroguaiaretic acid	159	159 / 470	1	26.7802	1.0474548936094512	0.012244299085896203	-1.91207
DTXSID4022442	Bisphenol B	268	268 / 918	1	144.978	5.670535097082222	0.27217822832599403	-0.565147
DTXSID6022474	Corticosterone	117	117 / 948	1	84.4636	3.3036331703586006	0.02026456507379307	-1.69326
DTXSID5022489	E-Cinnamic acid	10	10 / 431	1	64.7134	2.5311399550403406	2.2232028744896453	0.346979
DTXSID1022508	4-Dodecylphenol	184	184 / 438	1	84.4604	3.3035080698484456	0.3959515607471933	-0.402358
DTXSID4022523	Heptyl p-hydroxybenzoate	142	142 / 441	1	113.136	4.425079444866899	1.7511995807498657	0.243336
DTXSID4022525	2-Ethylhexyl p-hydroxybenzoate	165	165 / 443	1	109.445	4.280730291546822	0.49010460606646344	-0.309711
DTXSID9022526	Benzyl 4-hydroxybenzoate	116	116 / 462	1	79.2439	3.0994722534965273	4.943465378079979	0.694031
DTXSID4022527	Propylparaben	107	107 / 911	1	84.5594	3.3073805951673663	4.192814358820061	0.622506
DTXSID9022528	Ethylparaben	32	32 / 893	1	75.5285	2.9541534036521564	7.895316416246635	0.89737
DTXSID3022536	4-Cumylphenol	313	313 / 943	1	88.2627	3.4522249097101834	1.522678819251437	0.182608
DTXSID4022731	Carbamazepine	31	31 / 881	1	40.104	1.568592362730406	25.80992069938812	1.41179
DTXSID6023159	Iopanoic acid	60	60 / 434	1	40.7475	1.5937621878008872	10.682230013807247	1.02866
DTXSID7023192	Lactic acid	1	1 / 430	1	34.5373	1.350861848081751	0.10713447924326312	-0.970071
DTXSID8023216	3,5,3'-Triiodothyronine	163	163 / 954	1	123.603	4.834489626871557	21.335259818885273	1.3291
DTXSID5023322	Mifepristone	339	339 / 934	1	64.906	2.5386730237722577	0.1787303870968787	-0.747802
DTXSID9023380	Norethindrone	173	173 / 942	1	108.311	4.236371707385025	0.06605813413378427	-1.18007
DTXSID9023419	Paraldehyde	8	8 / 410	1	27.4403	1.0732740878979186	0.12078769233922443	-0.917977
DTXSID2023430	Pentaerythritol tetranitrate	11	11 / 434	1	33.8703	1.3247716531178957	3.050865076107332	0.484423
DTXSID0023747	2',3'-Dideoxycytidine	5	5 / 400	1	65.7036	2.5698693124127687	0.39364266763337047	-0.404898
DTXSID5023796	Pentamidine isethionate	268	268 / 923	1	37.3023	1.459006461306796	1.4941543223918698	0.174395
DTXSID1023817	Dicyclohexylcarbodiimide	195	195 / 607	1	43.2983	1.6935284762590188	3.8689357439026777	0.587592
DTXSID5023825	Indium arsenide	16	16 / 870	1	26.3876	1.0321007166547504	13.786238596967717	1.13945
DTXSID6023868	Hydramethylnon	215	215 / 469	1	58.7999	2.299845058469235	0.11491990470795306	-0.939605
DTXSID3023897	Triadimefon	135	135 / 1010	1	27.1448	1.0617181913612488	7.53714525866793	0.877207
DTXSID5023902	Benz(a)anthracene	172	172 / 918	1	32.7177	1.2796887814590183	3.2191155189644083	0.507737
DTXSID6024048	Difenzoquat metilsulfate	192	192 / 966	1	54.7905	2.143025199729999	3.95515027448219	0.597163
DTXSID5024059	3,3'-Dimethylbenzidine	87	87 / 885	1	85.4621	3.3426872922674473	12.292107322566057	1.08963
DTXSID8024105	Fluorene	28	28 / 882	1	34.3402	1.343150353399656	0.435508527443569	-0.361003
DTXSID5024182	2-Methoxyethanol	6	6 / 958	1	30.0188	1.174127572161658	70.68235160836845	1.84931
DTXSID7024247	Pentachlorobenzene	25	25 / 583	1	55.6993	2.1785701976703815	0.10396753684856558	-0.983102
DTXSID4024276	Propargite	340	340 / 990	1	92.9894	3.6371023067540147	5.45573118701679	0.736853
DTXSID6024466	4-Aminobenzoic acid	10	10 / 817	1	39.8441	1.5584242387392193	42.27559962523638	1.62609
DTXSID8024523	4-Androstene-3,17-dione	147	147 / 924	1	107.323	4.197747615957833	68.79198686373606	1.83754
DTXSID9024772	4-Chlorobenzoic acid	1	1 / 243	1	45.358	1.774092682856218	6.669971754418238	0.824124
DTXSID4024775	1-Chloro-2-bromoethane	9	9 / 412	1	50.3568	1.969609406825942	0.3899348689385263	-0.409008
DTXSID3024780	2-Chloropropyldimethylamine hydrochloride	29	29 / 456	1	39.0416	1.5270375856629013	0.10431788045862328	-0.981641
DTXSID6024888	Cyclophosphamide monohydrate	11	11 / 863	1	65.8477	2.575505511549168	3.3811020223674757	0.529058
DTXSID6024917	Diacetone alcohol	18	18 / 851	1	87.582	3.425603312781191	39.03741837136288	1.59148
DTXSID9024934	Diazoaminobenzene	106	106 / 400	1	32.1442	1.2572593321047596	18.72667322257262	1.27246
DTXSID4024985	1,3-Dichloro-5,5-dimethylhydantoin	6	6 / 840	1	36.1106	1.4123961582498703	85.48667642859091	1.9319
DTXSID1025017	Dicumyl peroxide	166	166 / 867	1	47.2669	1.8487552963098675	0.6640861377190733	-0.177776
DTXSID7025130	Dimethylnaphthalene	16	16 / 429	1	41.6031	1.627223610426846	13.534756446417514	1.13145
DTXSID2025135	1,3-Dimethyl-4-nitrobenzene	16	16 / 427	1	74.6937	2.9215023555915858	19.236421278739034	1.28412
DTXSID5025150	Dimethyl phosphate	15	15 / 582	1	41.4205	1.6200847141506722	1.744922742526401	0.241776
DTXSID5025231	Emodin	123	123 / 406	1	82.9881	3.2459198170059	0.543698246358403	-0.264642
DTXSID5025364	Glyoxal	11	11 / 403	1	37.3942	1.4626041927689664	0.10532064598999648	-0.977486
DTXSID9025401	1,6-Hexanediol diacrylate	214	214 / 601	1	69.9536	2.7361014883247528	18.559705998412927	1.26857
DTXSID7025429	6-Hydroxy-2-naphthyl disulfide	156	156 / 440	1	57.7453	2.2585983057289836	1.8796109609118958	0.274068
DTXSID1025433	3-Hydroxypropanenitrile	4	4 / 283	1	27.1199	1.0607414902185457	0.022561335662004904	-1.64664
DTXSID6025436	8-Hydroxyquinoline sulfate	108	108 / 439	1	33.6857	1.3175526722012547	0.016953750349342916	-1.77073
DTXSID2025501	Limonene dimercaptan	134	134 / 578	1	140.713	5.503730077681041	7.972121487539143	0.901574
DTXSID2025505	Linoleic acid	89	89 / 447	1	25.6046	1.0014750599030735	0.022957478878931504	-1.63908
DTXSID1025512	Malachite green	210	210 / 464	1	48.5437	1.8986926970583806	0.059406903827966845	-1.22616
DTXSID4025610	Methyl 4-formylbenzoate	15	15 / 404	1	39.6211	1.5497020510211983	0.07082853997470148	-1.14979
DTXSID1025930	Pindone	84	84 / 403	1	104.128	4.072747624069129	18.151666174988737	1.25892
DTXSID8026193	1,2,3-Trichlorobenzene	17	17 / 914	1	43.2341	1.6910194236620981	2.785943424504479	0.444972
DTXSID9026265	Tris(2-ethylhexyl) trimellitate	25	25 / 883	1	88.4605	3.4599635626852105	21.499817899658183	1.33243
DTXSID7026285	Veratraldehyde	13	13 / 429	1	88.1998	3.449764881459856	11.711439333894575	1.06861
DTXSID6026298	m-Xylene	9	9 / 430	1	34.4821	1.3487021360745126	0.3174981406932811	-0.498259
DTXSID7026314	Zinc pyrithione	194	194 / 457	1	49.4122	1.9326615646860268	0.6728870521326622	-0.172058
DTXSID9026558	N-(2-Methoxyphenyl)-3-oxobutanamide	12	12 / 583	1	99.9756	3.9103541449176236	122.58764937691889	2.08845
DTXSID3026641	1,3-Benzenedicarbonyl dichloride	7	7 / 432	1	27.6403	1.081098040256044	5.9589721789016235	0.775171
DTXSID7026653	1,4-Benzenedicarbonyl dichloride	14	14 / 400	1	38.9201	1.5222835054817532	35.858597533492066	1.55459
DTXSID1026879	Hexamethyleneimine	4	4 / 428	1	33.3563	1.3046660706859003	75.71960414902743	1.87921
DTXSID1026900	Dodecyltrimethylammonium chloride	352	352 / 953	1	92.1732	3.605178199815533	2.1045661983730413	0.323163
DTXSID5026914	1-Dodecene	10	10 / 402	1	39.7331	1.5540825225095687	0.4824894105764628	-0.316512
DTXSID4026921	2-[2-(Hexyloxy)ethoxy]ethanol	5	5 / 406	1	46.996	1.838157075694096	8.411399682293995	0.924868
DTXSID0027014	2-Octanol	11	11 / 444	1	34.933	1.3663374314372625	0.04957125415781862	-1.30477
DTXSID7027041	2,4,7,9-Tetramethyl-5-decyne-4,7-diol	59	59 / 901	1	52.745	2.0630187836802434	92.66481179547357	1.96691
DTXSID4027072	Sodium phenolate	14	14 / 433	1	49.261	1.9267486063302124	38.20267377701246	1.58209
DTXSID4027076	Dodecyl sulfate triethanolamine salt	29	29 / 435	1	52.9994	2.0729715710856658	0.4683227445480958	-0.329455
DTXSID8027084	Proxan-sodium	44	44 / 237	1	42.0007	1.642776465413794	89.67375684180176	1.95267
DTXSID6027133	O,O-Diethyl dithiophosphate	12	12 / 585	1	38.6637	1.5122556420174404	3.4255416968506376	0.534729
DTXSID6027181	Isobutylbenzene	8	8 / 410	1	38.9376	1.5229712185921411	0.02278029194566768	-1.64244
DTXSID2027200	4,4'-Bipyridine	37	37 / 880	1	32.048	1.2534957718943915	24.815255641671936	1.39472
DTXSID9027233	2-Bromopropionic acid	6	6 / 407	1	32.2736	1.2623185098374823	0.08129382201147961	-1.08994
DTXSID4027236	2,3-Dinitrotoluene	73	73 / 905	1	54.7437	2.1411958525655606	15.151069202620741	1.18044
DTXSID1027344	Azacyclotridecan-2-one	12	12 / 580	1	83.0656	3.248952858626803	48.37226421770921	1.6846
DTXSID6027345	Triphenylborane	69	69 / 461	1	44.5571	1.7427640624916516	6.6088429276351945	0.820125
DTXSID1027346	Trichloromethylstannane	13	13 / 400	1	54.5691	2.134363742484517	5.828786780919248	0.765578
DTXSID5027356	Tris(2-methoxyethoxy)vinylsilane	10	10 / 430	1	28.2562	1.1051865149362055	0.01110937608195388	-1.95431
DTXSID1027502	2-Isopropyl-6-methyl-4-pyrimidone	4	4 / 407	1	29.8827	1.1688030901290924	0.10609939652178166	-0.974287
DTXSID6027503	Isophorone diamine	11	11 / 400	1	33.1049	1.2948358297256144	0.35711259821527175	-0.447195
DTXSID1027504	2-(Dimethylamino)ethyl methacrylate	2	2 / 400	1	67.343	2.6339931069375595	93.12933784160681	1.96909
DTXSID4027525	Potassium 2-ethylhexanoate	7	7 / 430	1	60.9827	2.3852204705656628	81.19457393092026	1.90953
DTXSID3027588	1,1-Methylenebis(4-isocyanatocyclohexane)	77	77 / 595	1	42.5197	1.6630784190161991	0.32248663473113887	-0.491488
DTXSID8027589	1-Butoxy-2-propanol	2	2 / 407	1	66.9755	2.6196194184940365	0.262821004460061	-0.58034
DTXSID4027608	Terbutylazine	59	59 / 886	1	33.3862	1.3058384284697213	15.134398300844962	1.17997
DTXSID1027633	Irganox 1010	10	10 / 432	1	50.0329	1.9569406976780075	0.20718115944628646	-0.68365
DTXSID6027634	1-Propene, tetramer	17	17 / 452	1	41.5354	1.6245773619013186	3.321995341308961	0.521399
DTXSID7027756	3-Phenoxybenzenemethanol	44	44 / 458	1	32.3058	1.2635797532703588	17.440257214771588	1.24155
DTXSID4027789	O,O-Dimethyl phosphoramidothioate	12	12 / 476	1	28.0891	1.0986506115409242	0.1111931357237018	-0.953922
DTXSID1027841	Isooctyl 2-mercaptoacetate	21	21 / 581	1	78.6272	3.075352912927211	4.35487379734597	0.638976
DTXSID7027887	Bis(2-ethylhexyl) tetrabromophthalate	17	17 / 607	1	70.6409	2.7629820786480312	5.997382460090527	0.777962
DTXSID1027926	Dodecylphenol	185	185 / 437	1	165.023	6.454566585735382	0.2743600968285167	-0.561679
DTXSID5027982	Hexanedioic acid, diisononyl ester	13	13 / 868	1	30.9509	1.210583361035633	22.129270696461994	1.34497
DTXSID6028492	C12-16-Alkylbenzyldimethylammonium chlorides	76	76 / 278	1	127.533	4.988213215725489	0.2364710387600744	-0.626222
DTXSID4028880	Triphenyl phosphates isopropylated	153	153 / 593	1	64.6289	2.527836865045456	2.098513164142025	0.321912
DTXSID5029055	4-Nonylphenol, branched	336	336 / 1021	1	124.957	4.887454104412036	0.3257763762177465	-0.48708
DTXSID8029105	4-Toluenesulfonamide	3	3 / 431	1	43.3675	1.6962375084104226	0.10854827952240546	-0.964377
DTXSID1029170	4-Methylpent-3-en-2-one	11	11 / 429	1	77.8967	3.0467813205452683	6.92130874687887	0.840188
DTXSID2029298	Dodecanol, ethoxylated, monoether with sulfuric acid, sodium salt	77	77 / 438	1	48.8697	1.9114442914828396	3.77660678686278	0.577102
DTXSID2029325	Methyl dihydrojasmonate	9	9 / 455	1	45.4502	1.7776979016913261	24.09263308592941	1.38188
DTXSID6029331	2-Pentyl-2-cyclopenten-1-one	25	25 / 584	1	37.8975	1.482289196271708	0.0615087097397949	-1.21106
DTXSID7029611	Ethylenebis(oxyethylene) dibenzoate	15	15 / 429	1	62.8741	2.459200891812086	6.555806840119536	0.816626
DTXSID3031444	Indium phosphide	4	4 / 240	1	120.387	4.708699725740838	0.17609149752511838	-0.754262
DTXSID1031591	Methoxyacetic acid	2	2 / 400	1	29.8118	1.1660317609914277	5.507229361752917	0.740933
DTXSID4031980	Resveratrol	137	137 / 630	1	99.3816	3.887121105391721	3.6881725478323713	0.566811
DTXSID7032004	Flutamide	207	207 / 920	1	54.8105	2.14380593584376	92.52971477869329	1.96628
DTXSID1032303	(Z)-11-Hexadecenal	8	8 / 428	1	66.2729	2.592136927260882	8.706085295721094	0.939823
DTXSID1032309	2,4-D-Butotyl	13	13 / 430	1	38.4165	1.5025886614142525	5.986432210715527	0.777168
DTXSID5032315	4,5-Dichloro-2-octyl-3(2H)-isothiazolone	168	168 / 450	1	31.8303	1.244980459115012	0.019430564490696495	-1.71151
DTXSID9032375	Diflufenzopyr-sodium	3	3 / 403	1	56.8923	2.225232587750628	0.3839496173473067	-0.415726
DTXSID2032392	Fenoxaprop-ethyl	84	84 / 949	1	45.2291	1.7690477410659053	1.5434838864759006	0.188502
DTXSID4032459	Phorate	42	42 / 876	1	40.4759	1.5831364622072572	15.965055471614447	1.20317
DTXSID1032484	Temephos	148	148 / 652	1	33.9556	1.3281062807065969	0.019146259479974156	-1.71792
DTXSID0032493	Triadimenol	125	125 / 1074	1	34.9907	1.3685943038033557	26.724246710982897	1.42691
DTXSID0032520	Azoxystrobin	265	265 / 1082	1	76.8846	3.0071948161222157	8.53016315137925	0.930957
DTXSID9032537	Didecyldimethylammonium chloride	446	446 / 963	1	34.5084	1.3497279328991936	1.5295556862326938	0.184565
DTXSID8032548	Fenbuconazole	225	225 / 1004	1	70.0247	2.7388815965642035	0.017824855450821218	-1.74897
DTXSID3032549	Fenhexamid	131	131 / 996	1	80.1844	3.1362602579500636	12.36479767968451	1.09219
DTXSID2032550	Fenpyroximate (Z,E)	277	277 / 968	1	62.7361	2.453803003366442	0.0011325557782870313	-2.94594
DTXSID7032553	Flumetralin	187	187 / 962	1	84.2143	3.293881832041467	4.580543740555184	0.660917
DTXSID2032558	Kresoxim-methyl	112	112 / 503	1	28.1998	1.102982318495044	26.132235778041654	1.41718
DTXSID1032569	Pirimicarb	37	37 / 957	1	42.0068	1.6430143839130675	11.560049814344028	1.06296
DTXSID5032573	Pyridaben	247	247 / 944	1	72.6531	2.84168602517334	0.0006000155781084312	-3.22184
DTXSID0032578	Thiodicarb	196	196 / 959	1	27.1259	1.0609771612990149	0.01903468786358037	-1.72045
DTXSID4032580	Trifloxystrobin	218	218 / 981	1	60.6694	2.372965604378387	17.754831419010756	1.24932
DTXSID3032591	1-Bromo-3-chloro-5,5-dimethylhydantoin	7	7 / 454	1	81.5275	3.1887936094539437	8.759636949622744	0.942486
DTXSID4032619	Halofenozide	43	43 / 430	1	27.5197	1.0763798036532517	0.085473747164771	-1.06817
DTXSID7032638	Pyraclostrobin	319	319 / 998	1	58.9274	2.30483297969138	5.316322719650643	0.725611
DTXSID2032639	Pyridate	40	40 / 430	1	59.9457	2.3446591470054687	28.008695897338587	1.44729
DTXSID3032670	(R)-Mecoprop	7	7 / 287	1	33.9161	1.3265620436711614	0.017997317091550433	-1.74479
DTXSID9033058	4-Amino-1,2,4-triazole	9	9 / 867	1	39.6172	1.549550748319427	37.344396383611006	1.57223
DTXSID9033187	Amitriptyline hydrochloride	102	102 / 406	1	44.6014	1.7444967692243074	0.12724079062239738	-0.895374
DTXSID8033562	Hydroxyflutamide	157	157 / 892	1	74.2565	2.904398791102461	24.85648210879557	1.39544
DTXSID1033664	17-Methyltestosterone	154	154 / 927	1	89.9398	3.5178214702554835	0.04820376974271231	-1.31692
DTXSID5033836	4-Nonylphenol	204	204 / 899	1	40.5888	1.5875531136468033	5.1291806989735775	0.710048
DTXSID9033923	Procymidone	68	68 / 929	1	66.2034	2.589419912544893	6.47449072591112	0.811206
DTXSID1034181	Raloxifene hydrochloride	425	425 / 1036	1	78.909	3.0863755591271382	0.008970535897777581	-2.04718
DTXSID6034186	Spironolactone	248	248 / 907	1	54.3747	2.1267619345056192	0.47776258581563225	-0.320788
DTXSID1034187	Tamoxifen	351	351 / 938	1	55.3719	2.1657653612602146	0.008855331002906473	-2.0528
DTXSID0034192	17beta-Trenbolone	219	219 / 948	1	131.315	5.136119715381154	0.020096657405517086	-1.69688
DTXSID1034210	Prodiamine	330	330 / 967	1	30.4191	1.189785796193229	10.382049210226848	1.01628
DTXSID0034223	Tebufenpyrad	351	351 / 964	1	36.4992	1.4275966685773396	0.015656959813981488	-1.80529
DTXSID8034324	Phoxim	75	75 / 459	1	71.696	2.804253236987681	7.309176325102631	0.863868
DTXSID2034465	Clothianidin	33	33 / 907	1	28.6364	1.120056849032054	0.014675019601091894	-1.83342
DTXSID9034492	Cyazofamid	306	306 / 984	1	98.8122	3.864848338647286	11.449644235296022	1.05879
DTXSID2034542	Dimethenamid-P	6	6 / 460	1	28.491	1.1143706884850395	0.06688123039411953	-1.1747
DTXSID2034590	Fenamidone	222	222 / 973	1	45.9132	1.7958073847661367	26.087317830559535	1.41643
DTXSID2034598	Fenoxaprop-P-ethyl	49	49 / 462	1	41.8035	1.6350654328486638	0.06809406968380977	-1.16689
DTXSID3034612	Fluazifop-butyl	31	31 / 952	1	28.6707	1.1214007409495226	0.014950458112550443	-1.82535
DTXSID2034625	Fluoxastrobin	262	262 / 978	1	80.9305	3.165441083477641	42.54998149331147	1.6289
DTXSID8034665	Imazapyr	17	17 / 954	1	26.6763	1.0433913062790856	0.023506474181516045	-1.62881
DTXSID5034698	MCPA-2-ethylhexyl	10	10 / 237	1	44.4098	1.7370047052664963	0.255489357805188	-0.592627
DTXSID8034742	Milbemectin (mixture of 70% Milbemcin A4, 30% Milbemycin A3)	436	436 / 1051	1	40.3589	1.5785598987897653	0.01686444121539772	-1.77303
DTXSID8034792	Oxycarboxin	105	105 / 400	1	49.694	1.9436841154557936	1.3925959879385637	0.143825
DTXSID2034833	Potassium 1-naphthaleneacetate	3	3 / 240	1	27.6617	1.0819334453184732	0.23003654090779868	-0.638203
DTXSID0034855	Fluazifop-P-butyl	43	43 / 973	1	67.6217	2.6448916427646294	11.678422334108596	1.06738
DTXSID9034864	Propoxycarbazone-sodium	14	14 / 927	1	34.8032	1.3612592554270087	0.019107768880028495	-1.71879
DTXSID9034997	Tributyltetradecylphosphonium chloride	221	221 / 476	1	142.372	5.568617870378635	0.020646270641593866	-1.68516
DTXSID9035175	Kinetin	13	13 / 453	1	46.7163	1.8272202393551853	81.34938340473657	1.91035
DTXSID3036496	Levonorgestrel	82	82 / 890	1	78.1036	3.0548708801462503	0.14901601135999018	-0.826767
DTXSID9036515	Testosterone propionate	274	274 / 928	1	120.912	4.729245305529429	2.537554916281553	0.404415
DTXSID3036525	Androsterone	59	59 / 484	1	61.1468	2.3916389604946815	0.3530065230258611	-0.452217
DTXSID2036588	Glycols, polyethylene, mono(p-nonylphenyl) ether	161	161 / 462	1	138.203	5.405549800580848	0.9895431267788033	-0.00456527
DTXSID3037094	4-Hydroxytamoxifen	364	364 / 955	1	42.816	1.6746639196006037	0.0057043419782187976	-2.24379
DTXSID3037208	Diclofenac sodium	92	92 / 892	1	58.0607	2.270931382755074	55.506373693525425	1.74434
DTXSID5037494	Deethylatrazine	7	7 / 458	1	32.4153	1.2678620379055094	34.26538751896163	1.53486
DTXSID3037541	Endosulfan sulfate	150	150 / 648	1	37.0891	1.4506704504317822	0.020608879809665394	-1.68595
DTXSID4037611	trans-Permethrin	9	9 / 345	1	41.3126	1.6158617546048395	0.0194020400708588	-1.71215
DTXSID2037712	4,4',4''-Ethane-1,1,1-triyltriphenol	321	321 / 871	1	90.6053	3.543853551897557	2.1085590832302334	0.323986
DTXSID2037714	4-Heptylphenol	163	163 / 884	1	39.0057	1.5256317474688876	3.1895050523410653	0.503723
DTXSID7037715	2,2-Dimethoxy-1,2-diphenylethanone	47	47 / 588	1	85.1594	3.3308463950138294	10.732705019752784	1.03071
DTXSID7037717	Bisphenol AF	392	392 / 988	1	147.526	5.7701966299757625	0.10239553205971236	-0.989719
DTXSID4037748	2,2,4,4,6,6-Hexamethylcyclotrisilazane	3	3 / 237	1	29.638	1.1592322781453364	0.2906185692285121	-0.536677
DTXSID1038298	1-Hydroxypyrene	242	242 / 939	1	34.8642	1.3636466100252913	5.226731028499125	0.71823
DTXSID8038770	Zinc acetate	10	10 / 403	1	30.863	1.2071484725880688	0.1059519648056174	-0.974891
DTXSID5038888	Basic Blue 7	227	227 / 446	1	31.0577	1.2147615618136036	0.08965919729789554	-1.04741
DTXSID4038924	Hexyl salicylate	17	17 / 427	1	41.433	1.6205735236493775	16.706641386617875	1.22289
DTXSID6040115	2,5-Dimercapto-1,3,4-thiadiazole	8	8 / 408	1	41.6312	1.6283251927372127	3.0432291637156434	0.483335
DTXSID3040271	Quinaldine	12	12 / 412	1	57.9856	2.267996041353385	0.021131916309298223	-1.67506
DTXSID1040295	Propamocarb	1	1 / 237	1	105.425	4.123513128419686	138.0361509907518	2.13999
DTXSID7040316	Nickel chloride	16	16 / 403	1	26.4317	1.0338245320310964	4.68354714760789	0.670575
DTXSID8040484	Colforsin	100	100 / 454	1	52.6626	2.059796854047105	3.018422948538901	0.47978
DTXSID1040611	Silwet L 77	100	100 / 433	1	116.9	4.572300871539178	4.38192546582476	0.641665
DTXSID0040701	Triethyl citrate	8	8 / 849	1	76.46	2.990584537088198	0.9402356808759418	-0.0267633
DTXSID9040716	4-(2-Methylbutan-2-yl)cyclohexanol	33	33 / 855	1	156.622	6.125979686401545	4.807441075239192	0.681914
DTXSID8040721	4-Cyclohexylcyclohexanone	67	67 / 912	1	79.2486	3.0996583307355645	0.13352136391526742	-0.874449
DTXSID1040742	Triamcinolone	53	53 / 904	1	69.0252	2.699788850748236	6.605311959561951	0.819893
DTXSID6040747	17alpha-Hydroxyprogesterone	97	97 / 908	1	113.637	4.444684447088498	0.07060696603534168	-1.15115
DTXSID3040776	Morin hydrate	53	53 / 444	1	125.624	4.913560932497938	42.20305281677915	1.62534
DTXSID2040787	Benzyldimethyldodecylammonium chloride	180	180 / 403	1	132.821	5.195054291419977	0.5149837033416337	-0.288207
DTXSID7040788	2-tert-Butyl-4-methoxyphenol	81	81 / 887	1	49.3976	1.932093159634988	2.464839206344365	0.391789
DTXSID6041137	Tetraethylammonium chloride	5	5 / 406	1	43.5133	1.7019392711383958	0.3519113393512534	-0.453567
DTXSID2041200	N,N'-Disalicylidene-1,2-diaminopropane	36	36 / 457	1	28.5341	1.1160557780861378	5.32773825118832	0.726543
DTXSID6041210	gamma-Terpinene	6	6 / 426	1	29.0163	1.1349170647957798	0.5151670845932326	-0.288052
DTXSID8041246	1,3-Propanediol	8	8 / 432	1	32.2775	1.2624730248567904	0.08890534041743602	-1.05107
DTXSID7041253	3,6-Dimethyl-2,5-dioxo-1,4-dioxane	6	6 / 406	1	51.7442	2.023873605967771	0.2026179140449458	-0.693322
DTXSID9041289	Myristyltrimethylammonium chlorideN,N,N-Trimethyltetradecan-1-aminium chloride	186	186 / 441	1	101.411	3.9664873985038493	0.29732422263418257	-0.52677
DTXSID3041293	2-((Dimethylamino)methyl)phenol	16	16 / 429	1	96.7745	3.7851478247659855	4.11776994638339	0.614662
DTXSID8041298	gamma-Caprolactone	5	5 / 427	1	29.1475	1.140046772924251	0.018569696865636077	-1.7312
DTXSID5041306	2,2',4,4'-Tetrahydroxybenzophenone	146	146 / 962	1	114.503	4.478550803583856	0.6197866479217664	-0.207758
DTXSID2041464	3,3'-Iminobispropanenitrile	3	3 / 404	1	39.7101	1.5531858812123414	0.38169110905358344	-0.418288
DTXSID9041491	3-Phenyl-2-propen-1-ol	18	18 / 453	1	47.3441	1.8517726070816556	19.73249149498985	1.29518
DTXSID7041671	(+)-alpha-Pinene	4	4 / 400	1	32.8368	1.2843487211086293	0.7273575827426059	-0.138252
DTXSID5041691	Butam	43	43 / 890	1	76.0525	2.9746495566138145	24.48229769972916	1.38885
DTXSID0041721	C.I. Acid Yellow 3 disodium salt	53	53 / 437	1	32.7965	1.2827710948461675	0.018166078870125803	-1.74074
DTXSID8041745	C.I. Solvent Yellow 56	111	111 / 481	1	33.9923	1.329542711459269	17.864581696519384	1.25199
DTXSID2041759	Ethylhexadecyldimethylammonium bromide	297	297 / 614	1	80.48	3.1478212171816256	1.1748392511771057	0.0699784
DTXSID6041761	Cetylpyridinium chloride	149	149 / 240	1	121.739	4.761594081509199	0.09650046762315656	-1.01547
DTXSID7041889	Diphenyl phosphite	18	18 / 432	1	152.639	5.9701701908213245	7.431956361732984	0.871103
DTXSID6041892	Diphenylsulfone	20	20 / 586	1	58.19	2.2759892875563352	2.123072554457117	0.326965
DTXSID8042006	Glyceryl monooctanoate	2	2 / 427	1	53.7719	2.1031862765858342	2.628203922222413	0.419659
DTXSID3042051	1-(o-Tolyl)biguanide	1	1 / 237	1	221.244	8.653525172858647	90.81271274381999	1.95815
DTXSID6042151	Methyl cinnamate	16	16 / 280	1	41.1968	1.6113344027129595	7.780696621813011	0.891018
DTXSID2042191	N,N'-Dimethylthiourea	30	30 / 432	1	41.6955	1.630839724587398	4.022395000135144	0.604485
DTXSID5042299	4-Isopropylphenol	32	32 / 432	1	64.9383	2.5399386282464516	39.689698891365516	1.59868
DTXSID7043902	1,1,3,3-Tetrabutylurea	136	136 / 577	1	60.6339	2.3715780763134	1.0369370290483546	0.0157524
DTXSID6043915	Hydroxyprogesterone caproate	179	179 / 459	1	71.8854	2.8116577506932448	0.005006179304597122	-2.30049
DTXSID4044161	Antimony trichloride	66	66 / 406	1	49.6338	1.941332089978457	2.6964384342550742	0.430791
DTXSID5044233	Antioxidant 1098	27	27 / 476	1	107.865	4.218935979033934	53.72656310938249	1.73019
DTXSID2044347	4'-Methoxyacetophenone	5	5 / 404	1	30.1414	1.1789238689586614	0.021352321683241325	-1.67055
DTXSID1044354	N-Butyldiethanolamine	1	1 / 400	1	42.7767	1.673128969075858	0.12060715305074378	-0.918627
DTXSID0044367	Tetradonium bromide	294	294 / 615	1	50.655	1.9812735506983026	0.10669557311061353	-0.971854
DTXSID5044368	Dodecanoyl chloride	29	29 / 275	1	64.6736	2.5295829263741214	0.09369499038237492	-1.02828
DTXSID4044375	Glycerol 1-allylether	21	21 / 407	1	49.0763	1.9195249869876514	0.06412412691486268	-1.19298
DTXSID8044389	3-Methoxy-3-methylbutan-1-ol	3	3 / 404	1	41.2604	1.6138214651262561	0.026020929898276122	-1.58468
DTXSID1044435	Procaine hydrochloride	10	10 / 429	1	43.8242	1.7140994399273926	24.53221059059525	1.38974
DTXSID9044457	Tetraethylammonium bromide	3	3 / 404	1	40.8216	1.5966593214232871	0.3424354379864958	-0.465421
DTXSID8044462	Triethoxy(phenyl)silane	7	7 / 405	1	104.837	4.1005139160453385	0.2693211441675991	-0.56973
DTXSID7044479	3-(Triethoxysilyl)propane-1-thiol	13	13 / 408	1	27.3176	1.0684744716108954	0.21759988694941498	-0.662341
DTXSID1044489	2-Chloro-N,N-dimethyl-3-oxobutanamide	81	81 / 578	1	34.5158	1.350018146262311	0.18466361680023508	-0.733619
DTXSID6044515	Tetraethyleneglycol dimethacrylate	12	12 / 578	1	67.0253	2.621564666278579	0.11429595859787611	-0.941969
DTXSID6044517	3-Methyl-1-phenyl-1H-pyrazol-5-amine	13	13 / 405	1	28.4783	1.1138749981487452	0.1115481337057398	-0.952538
DTXSID8044543	Disodium 3-hydroxynaphthalene-2,7-disulfonate	19	19 / 400	1	30.9072	1.2088743322272035	0.13162150167388023	-0.880673
DTXSID2044553	Sodium 2-methylbenzenesulfonate	5	5 / 426	1	40.4529	1.5822358339162226	90.62654020240582	1.95726
DTXSID6044565	3,3'-[Oxybis(ethane-2,1-diyloxy)]dipropan-1-amine	22	22 / 237	1	46.446	1.8166444032072688	4.339012166990128	0.637391
DTXSID3044590	2',4',5',7'-Tetrabromofluorescein	81	81 / 403	1	40.3378	1.5777353973494936	24.896404998794758	1.39614
DTXSID4044616	Tetrabutylphosphonium chloride	22	22 / 400	1	105.995	4.1457909564115365	9.297753025923607	0.968378
DTXSID8044620	Trimethyl benzene-1,2,4-tricarboxylate	10	10 / 400	1	57.5297	2.2501640802639704	0.14051451930339612	-0.852279
DTXSID6044721	2-(Dimethylamino)-2-methylpropan-1-ol	4	4 / 403	1	68.3086	2.6717590603953676	46.60967517795206	1.66848
DTXSID3044752	Diprop-2-en-1-yl (2Z)-but-2-enedioate	39	39 / 400	1	61.1621	2.3922387068809954	316.2277410767821	2.5
DTXSID6044800	Sodium dibutylcarbamodithioate	51	51 / 400	1	130.185	5.091925297544541	84.94650352638641	1.92915
DTXSID5044817	3-(5,5,6-Trimethylbicyclo[2.2.1]hept-2-yl)cyclohexanol	97	97 / 403	1	105.157	4.112999460353588	4.272619456770785	0.630694
DTXSID1044853	Trisodium 2,4,6-trithioxo-1,3,5-triazinane-1,3,5-triide	5	5 / 400	1	60.1008	2.350728866046481	5.261221264597762	0.721087
DTXSID6044858	5-Phenyl-1H-tetrazole	2	2 / 237	1	58.3527	2.2823533545726615	0.035004087273179385	-1.45588
DTXSID5044865	2,2'-(Tetradecylimino)diethanol	171	171 / 439	1	35.5357	1.389911828244742	0.12118554061093896	-0.916549
DTXSID2045232	Tiratricol	227	227 / 939	1	80.7081	3.156742990020346	11.276039359905702	1.05216
DTXSID1046970	2-(2,6-Diisopropylphenyl)-5-hydroxy-1H-isoindole-1,3-dione	352	352 / 995	1	117.655	4.601848229267133	0.3932666322268513	-0.405313
DTXSID3047057	Ethyl isovalerate	1	1 / 400	1	27.9759	1.094222362280051	1.5546130547820098	0.191622
DTXSID7047061	Heptadecane	4	4 / 403	1	98.6426	3.858217738547756	7.649981946381027	0.88366
DTXSID6047103	Octadecyl sulfate sodium salt	139	139 / 434	1	67.5528	2.642196866582339	4.008257408671045	0.602956
DTXSID9047124	Heptyl acetate	5	5 / 400	1	35.4427	1.386273168500823	5.429868175477397	0.734789
DTXSID7047142	beta-Cyclocitral	12	12 / 400	1	36.9673	1.445904737408878	3.92745559055835	0.594111
DTXSID2047145	3,3-Dimethylacrylic acid	7	7 / 400	1	158.264	6.1901873123634	3.7518510848252538	0.574246
DTXSID3047186	Isobutyl salicylate	5	5 / 400	1	28.2482	1.104874591414837	0.02385678592702234	-1.62239
DTXSID7047198	Ethyl 2-methylpentanoate	2	2 / 403	1	54.1463	2.1178287857199196	1.3247816518892248	0.122144
DTXSID4047254	CP-457920	83	83 / 884	1	45.4534	1.7778236128672218	25.27356937981338	1.40267
DTXSID3047263	PharmaGSID_47263	71	71 / 958	1	48.087	1.8808306086482731	48.94973179842561	1.68975
DTXSID3047267	CP-642931	41	41 / 880	1	48.8904	1.9122531866579136	32.38635609043744	1.51036
DTXSID2047272	CJ-013610	268	268 / 914	1	71.8829	2.8115606802488395	1.9434132403955549	0.288565
DTXSID7047306	CP-634384	78	78 / 918	1	29.2266	1.1431406210613733	11.328550987294614	1.05417
DTXSID3047346	SSR162369	37	37 / 904	1	47.7108	1.8661144717718803	3.9817801227483054	0.600077
DTXSID2047355	Trelanserin	163	163 / 931	1	34.5682	1.3520701033592373	40.33797824767918	1.60571
DTXSID2047357	Surinabant	310	310 / 977	1	96.8889	3.789621486918306	3.4638978682915536	0.539565
DTXSID9047419	5-Methyl-2-phenyl-2-hexenal	25	25 / 400	1	33.6992	1.3180790119775876	20.664372241031284	1.31522
DTXSID8047420	4-(4-Hydroxy-3-methoxyphenyl)-2-butanone	5	5 / 400	1	44.0747	1.7238990711954407	0.08158180546840198	-1.08841
DTXSID3047425	4-Butylphenol	60	60 / 458	1	48.9926	1.9162497979096607	7.113726447583503	0.852097
DTXSID3047429	Dexamethasone sodium phosphate	81	81 / 914	1	27.0737	1.0589376036544504	0.019543145080425414	-1.70901
DTXSID7047433	Equilin	129	129 / 662	1	197.627	7.729818069087778	0.006220060959169696	-2.20621
DTXSID1047443	3-Methoxy-5-methylphenol	6	6 / 400	1	95.2236	3.724486987879953	47.21155488304075	1.67405
DTXSID7047487	Sodium nonyl sulfate	10	10 / 429	1	41.0489	1.6055494828333905	22.841445032221944	1.35872
DTXSID1047497	Octyl decyl phthalate	14	14 / 452	1	29.5912	1.1574044211917922	32.51767383767144	1.51212
DTXSID3047508	Salicylic acid p-tolyl ester	12	12 / 400	1	29.0922	1.137884934111796	0.03612362717805265	-1.44221
DTXSID0047535	Butyryl-n-trihexylcitrate	17	17 / 864	1	54.5173	2.1323405930110675	58.5688659476637	1.76767
DTXSID9047542	Picoxystrobin	273	273 / 907	1	60.2064	2.354859155912311	11.780680509836147	1.07117
DTXSID2047567	2-Phenylethyl 2-methylbutanoate	5	5 / 400	1	102.233	3.998661616365122	5.0378989621187715	0.702249
DTXSID4047593	alpha-Phellandrene	15	15 / 403	1	54.1239	2.116952635630541	179.44906797237064	2.25394
DTXSID1047607	3-Phenylprop-2-en-1-yl propanoate	10	10 / 452	1	60.3457	2.3603074948074947	7.499991579946776	0.875061
DTXSID0047614	Geranyl formate	3	3 / 400	1	28.0464	1.0969811940374201	0.10951892720913756	-0.960511
DTXSID2047648	3-Phenylpropyl acetate	7	7 / 400	1	64.4158	2.5195020181929526	0.09849207587543916	-1.0066
DTXSID1047659	Methyl 3-nonenoate	6	6 / 400	1	27.0426	1.0577200997676324	6.7260116773274605	0.827758
DTXSID2047696	Cremophor EL	21	21 / 430	1	27.8578	1.089606326895765	10.90584970687275	1.03766
DTXSID2047727	2-Ethoxy-5-(1-propenyl)phenol	21	21 / 479	1	62.8593	2.458621738188647	1.1865828220071246	0.0742981
DTXSID4047882	Phenylparaben	67	67 / 447	1	125.754	4.918624324876083	2.188760724415943	0.340198
DTXSID0047957	Octylparaben	143	143 / 441	1	118.901	4.650594606733583	2.029873155421201	0.307469
DTXSID1048122	Benzyl-C8-18-alkyldimethylammonium chlorides	185	185 / 441	1	58.1663	2.2750631260974767	1.7991838375873555	0.255076
DTXSID5048182	Cyclohexylphenylketone	29	29 / 861	1	35.1637	1.375358957361752	6.268533647460198	0.797166
DTXSID0048183	Enterolactone	37	37 / 619	1	65.7672	2.5723576803147745	6.852020102283815	0.835819
DTXSID5048184	Melengestrol acetate	98	98 / 439	1	57.3449	2.242936755718822	0.0027106250995790246	-2.56693
DTXSID1049697	o-Terphenyl	47	47 / 278	1	84.5988	3.308920576603847	1.4939138518383601	0.174326
DTXSID2050403	1-Ethyl-2-methylbenzene	4	4 / 280	1	33.5397	1.3118399210297018	0.08872825424532416	-1.05194
DTXSID5051525	N,O-bis(Trimethylsilyl)acetamide	3	3 / 303	1	35.3067	1.3809557141422675	0.05946029581465391	-1.22577
DTXSID8051540	Geranyl propionate	11	11 / 280	1	101.207	3.9585298184943003	0.16310902390170298	-0.787522
DTXSID8051544	1,4-Dimethylpiperazine	12	12 / 279	1	44.1344	1.7262320568934348	0.10087525211190056	-0.996215
DTXSID6051566	Benzyltriphenylphosphonium chloride	76	76 / 292	1	67.8937	2.655533256638133	0.13945715416928703	-0.855559
DTXSID2051631	1,2-Bis((chlorocarbonyl)oxy)ethane	5	5 / 278	1	33.5651	1.3128332430697833	0.1207476146481219	-0.918121
DTXSID9051662	1,2-Dihydro-1-methyl-5H-tetrazole-5-thione	13	13 / 279	1	29.0722	1.137104904300388	0.09611102307648434	-1.01723
DTXSID1051690	2-Methoxybenzaldehyde	7	7 / 279	1	41.2518	1.6134832527971297	0.059589083938087775	-1.22483
DTXSID6051695	Europium(III) chloride hexahydrate	15	15 / 282	1	74.1772	2.9012991400141175	0.7315095957424426	-0.13578
DTXSID8051708	4-Chlorophenylacetonitrile	5	5 / 285	1	35.3702	1.3834358638029054	0.125650671389959	-0.900835
DTXSID0051738	Dysprosium(III) chloride hexahydrate	10	10 / 278	1	51.9555	2.0321416382245028	0.03800911054428086	-1.42011
DTXSID1051808	C.I. Basic Green 4 oxalate (1:x)	131	131 / 293	1	37.7481	1.4764443261264049	0.08565446068288511	-1.06725
DTXSID0051863	Chromic acetylacetonate	4	4 / 277	1	86.7599	3.3934461902854536	62.403547784094094	1.79521
DTXSID4052186	4-Iodophenol	31	31 / 307	1	60.8651	2.380619970977095	42.52347237838991	1.62863
DTXSID4052213	2'-Aminoacetophenone	9	9 / 280	1	25.8994	1.0130065412862588	0.07966550690782177	-1.09873
DTXSID7052288	1,3-Dihydro-2H-inden-2-one	25	25 / 275	1	26.971	1.0549197513440332	0.1165986645773006	-0.933306
DTXSID4052502	Diphenyl(2,4,6-trimethylbenzoyl)phosphine oxide	113	113 / 288	1	86.8965	3.3987917610530634	5.587470062523042	0.747215
DTXSID9052509	4-Hydroxybenzonitrile	2	2 / 284	1	28.3105	1.1073103081311895	22.04839178597698	1.34338
DTXSID3052511	Trityl chloride	18	18 / 283	1	47.5275	1.8589471415872318	4.467487920030043	0.650063
DTXSID6052536	Dibutyl butylphosphonate	17	17 / 281	1	70.1259	2.7428407328388538	75.9811376561212	1.88071
DTXSID4052554	Naphthalene-1,8:4,5-tetracarboxylic dianhydride	2	2 / 277	1	64.3225	2.515852342694811	0.06970315733778461	-1.15675
DTXSID7052577	2,3-Dichloro-5,6-dicyano-p-benzoquinone	17	17 / 284	1	49.0195	1.9173029077068695	7.136823879574977	0.853505
DTXSID1052587	Methyl 2-methylbutyrate	9	9 / 285	1	42.3955	1.6582178399310352	0.023392930826105794	-1.63092
DTXSID5052595	p-Toluoyl chloride	5	5 / 277	1	83.0978	3.2502098808368878	10.0761204507106	1.00329
DTXSID0052598	Diethylcarbamoyl chloride	7	7 / 282	1	42.4777	1.661434398767197	0.3486756247961213	-0.457578
DTXSID0052629	Hydratropaldehyde	8	8 / 281	1	33.7916	1.3216934059974024	0.019475162123047868	-1.71052
DTXSID8052641	2-Bromophenol	5	5 / 277	1	31.0167	1.2131578780069516	0.7727931499680819	-0.111937
