# Supplementary material for: Sourcing data on chemical properties and hazard data from the US-EPA CompTox Chemicals Dashboard: A practical guide for human risk assessment
Source: Environ Int. Author manuscript; Available in PMC 2022 Nov 16. (PMC9667884; doi:10.1016/j.envint.2021.106566)
Supplement: S2 [file NIHMS1734803-supplement-S2.xlsx]

## Sheet: GenRA
role	target		analog		analog		analog		analog		analog		analog		analog		analog		analog		analog
preferred name	Fluconazole		Hexaconazole		Flusilazole		Cyproconazole		Pyrasulfotole metabolite (SXX 0665)		Myclobutanil		Fenbuconazole		Tetraconazole		Metconazole		Ipconazole		Bromuconazole
dsstox_sid	DTXSID3020627		DTXSID4034653		DTXSID3024235		DTXSID0032601		DTXSID3044338		DTXSID8024315		DTXSID8032548		DTXSID8034956		DTXSID4034497		DTXSID7034674		DTXSID9032531
molecular weight	306.277		314.21		315.399		291.78		312.19		288.78		336.82		372.14		319.83		333.86		377.06
similarity	1		0.388889		0.3125		0.289474		0.285714		0.25641		0.238095		0.223529		0.211765		0.206897		0.197674
CHR:Abdominal Cavity	GenRA Neg Act=0 (0) AUC=0 p=1		no_effect		no_effect		no_effect		no_data		no_effect		no_effect		no_effect		no_data		no_data		no_effect
CHR:Adrenal Gland	GenRA Pos Act=1 (0.684) AUC=0 p=0.95		4.7mg/kg/day		no_effect		no_effect		no_data		70.2mg/kg/day		30mg/kg/day		27.7mg/kg/day		no_data		no_data		25mg/kg/day
CHR:Artery (General)	GenRA Neg Act=0 (0) AUC=0 p=1		no_effect		no_effect		no_effect		no_data		no_effect		no_effect		no_effect		no_data		no_data		no_effect
CHR:Auditory Startle Reflex Habituation	GenRA Neg Act=0 (0) AUC=0 p=1		no_effect		no_effect		no_effect		no_data		no_effect		no_effect		no_effect		no_data		no_data		no_effect
CHR:Bile duct	GenRA Neg Act=0 (0) AUC=0 p=1		no_effect		no_effect		no_effect		no_data		no_effect		no_effect		no_effect		no_data		no_data		no_effect
CHR:Blood	GenRA Neg Act=0 (0) AUC=0 p=1		no_effect		no_effect		no_effect		no_data		no_effect		no_effect		no_effect		no_data		no_data		no_effect
CHR:Blood vessel	GenRA Neg Act=0 (0.204) AUC=0 p=0.825		50mg/kg/day		no_effect		no_effect		no_data		no_effect		no_effect		no_effect		no_data		no_data		no_effect
CHR:Body Weight	GenRA Pos Act=1 (0.836) AUC=0 p=0.83		6.1mg/kg/day		no_effect		3.2mg/kg/day		no_data		6.25mg/kg/day		3.75mg/kg/day		12.97mg/kg/day		no_data		no_data		55.6mg/kg/day
CHR:Bone	GenRA Neg Act=0 (0.117) AUC=0 p=0.835		no_effect		no_effect		no_effect		no_data		no_effect		no_effect		27.7mg/kg/day		no_data		no_data		no_effect
CHR:Bone Marrow	GenRA Neg Act=0 (0) AUC=0 p=1		no_effect		no_effect		no_effect		no_data		no_effect		no_effect		no_effect		no_data		no_data		no_effect
CHR:Brain	GenRA Neg Act=0 (0.355) AUC=0 p=0.98		no_effect		no_effect		no_effect		no_data		393.5mg/kg/day		no_effect		59mg/kg/day		no_data		no_data		134.5mg/kg/day
CHR:Bronchus	GenRA Neg Act=0 (0) AUC=0 p=1		no_effect		no_effect		no_effect		no_data		no_effect		no_effect		no_effect		no_data		no_data		no_effect
CHR:Cervix	GenRA Neg Act=0 (0) AUC=0 p=1		no_effect		no_effect		no_effect		no_data		no_effect		no_effect		no_effect		no_data		no_data		no_effect
CHR:Clinical Chemistry	GenRA Pos Act=1 (1) AUC=0 p=1		4.7mg/kg/day		13mg/kg/day		2.73mg/kg/day		no_data		10.06mg/kg/day		30mg/kg/day		12.97mg/kg/day		no_data		no_data		0.88mg/kg/day
CHR:Clinical Signs	GenRA Pos Act=1 (0.544) AUC=0 p=0.98		no_effect		27mg/kg/day		3.2mg/kg/day		no_data		no_effect		30mg/kg/day		no_effect		no_data		no_data		125mg/kg/day
CHR:Clitoral Gland	GenRA Neg Act=0 (0) AUC=0 p=1		no_effect		no_effect		no_effect		no_data		no_effect		no_effect		no_effect		no_data		no_data		no_effect
CHR:Coagulating Gland	GenRA Neg Act=0 (0) AUC=0 p=1		no_effect		no_effect		no_effect		no_data		no_effect		no_effect		no_effect		no_data		no_data		no_effect
CHR:Ear	GenRA Neg Act=0 (0) AUC=0 p=1		no_effect		no_effect		no_effect		no_data		no_effect		no_effect		no_effect		no_data		no_data		no_effect
CHR:Epididymis	GenRA Neg Act=0 (0.39) AUC=0 p=0.98		no_effect		no_effect		13.17mg/kg/day		no_data		6.25mg/kg/day		no_effect		no_effect		no_data		no_data		87.2mg/kg/day
CHR:Esophagus	GenRA Neg Act=0 (0) AUC=0 p=1		no_effect		no_effect		no_effect		no_data		no_effect		no_effect		no_effect		no_data		no_data		no_effect
CHR:Estrous Cycle	GenRA Neg Act=0 (0) AUC=0 p=1		no_effect		no_effect		no_effect		no_data		no_effect		no_effect		no_effect		no_data		no_data		no_effect
CHR:Eye	GenRA Neg Act=0 (0) AUC=0 p=1		no_effect		no_effect		no_effect		no_data		no_effect		no_effect		no_effect		no_data		no_data		no_effect
CHR:Food Consumption	GenRA Neg Act=0 (0.49) AUC=0 p=0.97		267mg/kg/day		no_effect		12.1mg/kg/day		no_data		40mg/kg/day		no_effect		no_effect		no_data		no_data		no_effect
CHR:Gallbladder	GenRA Neg Act=0 (0) AUC=0 p=1		no_effect		no_effect		no_effect		no_data		no_effect		no_effect		no_effect		no_data		no_data		no_effect
CHR:General	GenRA Neg Act=0 (0) AUC=0 p=1		no_effect		no_effect		no_effect		no_data		no_effect		no_effect		no_effect		no_data		no_data		no_effect
CHR:Harderian Gland	GenRA Neg Act=0 (0) AUC=0 p=1		no_effect		no_effect		no_effect		no_data		no_effect		no_effect		no_effect		no_data		no_data		no_effect
CHR:Heart	GenRA Neg Act=0 (0.221) AUC=0 p=0.94		no_effect		no_effect		no_effect		no_data		no_effect		no_effect		39.4mg/kg/day		no_data		no_data		55.6mg/kg/day
CHR:Hematology	GenRA Pos Act=1 (0.836) AUC=0 p=0.85		0.47mg/kg/day		no_effect		3.2mg/kg/day		no_data		6.25mg/kg/day		3.03mg/kg/day		12.97mg/kg/day		no_data		no_data		25mg/kg/day
CHR:Intestine Large	GenRA Neg Act=0 (0) AUC=0 p=1		no_effect		no_effect		no_effect		no_data		no_effect		no_effect		no_effect		no_data		no_data		no_effect
CHR:Intestine Small	GenRA Neg Act=0 (0) AUC=0 p=1		no_effect		no_effect		no_effect		no_data		no_effect		no_effect		no_effect		no_data		no_data		no_effect
CHR:Kidney	GenRA Pos Act=1 (0.684) AUC=0 p=0.96		6.1mg/kg/day		no_effect		no_effect		no_data		393.5mg/kg/day		30mg/kg/day		2.95mg/kg/day		no_data		no_data		43.3mg/kg/day
CHR:Lacrimal Gland	GenRA Neg Act=0 (0) AUC=0 p=1		no_effect		no_effect		no_effect		no_data		no_effect		no_effect		no_effect		no_data		no_data		no_effect
CHR:Larynx	GenRA Neg Act=0 (0) AUC=0 p=1		no_effect		no_effect		no_effect		no_data		no_effect		no_effect		no_effect		no_data		no_data		no_effect
CHR:Liver	GenRA Pos Act=1 (1) AUC=0 p=1		4.7mg/kg/day		2.6mg/kg/day		3.2mg/kg/day		no_data		3.83mg/kg/day		26.28mg/kg/day		2.95mg/kg/day		no_data		no_data		6.48mg/kg/day
CHR:Locomotion	GenRA Neg Act=0 (0) AUC=0 p=1		no_effect		no_effect		no_effect		no_data		no_effect		no_effect		no_effect		no_data		no_data		no_effect
CHR:Lung	GenRA Neg Act=0 (0.104) AUC=0 p=0.86		no_effect		no_effect		no_effect		no_data		no_effect		no_effect		no_effect		no_data		no_data		114.2mg/kg/day
CHR:Lymph Node	GenRA Neg Act=0 (0.104) AUC=0 p=0.875		no_effect		no_effect		no_effect		no_data		no_effect		no_effect		no_effect		no_data		no_data		369.9mg/kg/day
CHR:Mammary Gland	GenRA Neg Act=0 (0) AUC=0 p=1		no_effect		no_effect		no_effect		no_data		no_effect		no_effect		no_effect		no_data		no_data		no_effect
CHR:Mesentery	GenRA Neg Act=0 (0) AUC=0 p=1		no_effect		no_effect		no_effect		no_data		no_effect		no_effect		no_effect		no_data		no_data		no_effect
CHR:Mortality	GenRA Neg Act=0 (0) AUC=0 p=1		no_effect		no_effect		no_effect		no_data		no_effect		no_effect		no_effect		no_data		no_data		no_effect
CHR:Motor activity	GenRA Neg Act=0 (0) AUC=0 p=1		no_effect		no_effect		no_effect		no_data		no_effect		no_effect		no_effect		no_data		no_data		no_effect
CHR:Nerve	GenRA Neg Act=0 (0) AUC=0 p=1		no_effect		no_effect		no_effect		no_data		no_effect		no_effect		no_effect		no_data		no_data		no_effect
CHR:Nose	GenRA Neg Act=0 (0) AUC=0 p=1		no_effect		no_effect		no_effect		no_data		no_effect		no_effect		no_effect		no_data		no_data		no_effect
CHR:Oral Mucosa	GenRA Neg Act=0 (0) AUC=0 p=1		no_effect		no_effect		no_effect		no_data		no_effect		no_effect		no_effect		no_data		no_data		no_effect
CHR:Other	GenRA Neg Act=0 (0.134) AUC=0 p=0.855		no_effect		no_effect		no_effect		no_data		12.86mg/kg/day		no_effect		no_effect		no_data		no_data		no_effect
CHR:Ovary	GenRA Neg Act=0 (0.238) AUC=0 p=0.945		no_effect		no_effect		no_effect		no_data		6.25mg/kg/day		no_effect		no_effect		no_data		no_data		114.2mg/kg/day
CHR:Pancreas	GenRA Neg Act=0 (0.104) AUC=0 p=0.85		no_effect		no_effect		no_effect		no_data		no_effect		no_effect		no_effect		no_data		no_data		125mg/kg/day
CHR:Parathyroid	GenRA Neg Act=0 (0.125) AUC=0 p=0.85		no_effect		no_effect		no_effect		no_data		no_effect		30.62mg/kg/day		no_effect		no_data		no_data		no_effect
CHR:Parathyroid Gland	GenRA Neg Act=0 (0) AUC=0 p=1		no_effect		no_effect		no_effect		no_data		no_effect		no_effect		no_effect		no_data		no_data		no_effect
CHR:Penis	GenRA Neg Act=0 (0) AUC=0 p=1		no_effect		no_effect		no_effect		no_data		no_effect		no_effect		no_effect		no_data		no_data		no_effect
CHR:Peritoneum	GenRA Neg Act=0 (0) AUC=0 p=1		no_effect		no_effect		no_effect		no_data		no_effect		no_effect		no_effect		no_data		no_data		no_effect
CHR:Pharynx	GenRA Neg Act=0 (0) AUC=0 p=1		no_effect		no_effect		no_effect		no_data		no_effect		no_effect		no_effect		no_data		no_data		no_effect
CHR:Pituitary Gland	GenRA Neg Act=0 (0.117) AUC=0 p=0.825		no_effect		no_effect		no_effect		no_data		no_effect		no_effect		27.7mg/kg/day		no_data		no_data		no_effect
CHR:Pleura	GenRA Neg Act=0 (0) AUC=0 p=1		no_effect		no_effect		no_effect		no_data		no_effect		no_effect		no_effect		no_data		no_data		no_effect
CHR:Preputial Gland	GenRA Neg Act=0 (0) AUC=0 p=1		no_effect		no_effect		no_effect		no_data		no_effect		no_effect		no_effect		no_data		no_data		no_effect
CHR:Prostate	GenRA Neg Act=0 (0) AUC=0 p=1		no_effect		no_effect		no_effect		no_data		no_effect		no_effect		no_effect		no_data		no_data		no_effect
CHR:Reflexes	GenRA Neg Act=0 (0) AUC=0 p=1		no_effect		no_effect		no_effect		no_data		no_effect		no_effect		no_effect		no_data		no_data		no_effect
CHR:Salivary glands	GenRA Neg Act=0 (0) AUC=0 p=1		no_effect		no_effect		no_effect		no_data		no_effect		no_effect		no_effect		no_data		no_data		no_effect
CHR:Seminal Vesicle	GenRA Neg Act=0 (0) AUC=0 p=1		no_effect		no_effect		no_effect		no_data		no_effect		no_effect		no_effect		no_data		no_data		no_effect
CHR:Skeletal Muscle	GenRA Neg Act=0 (0) AUC=0 p=1		no_effect		no_effect		no_effect		no_data		no_effect		no_effect		no_effect		no_data		no_data		no_effect
CHR:Skin	GenRA Neg Act=0 (0.419) AUC=0 p=0.975		no_effect		27mg/kg/day		36.3mg/kg/day		no_data		no_effect		no_effect		no_effect		no_data		no_data		125mg/kg/day
CHR:Sperm Measure	GenRA Neg Act=0 (0) AUC=0 p=1		no_effect		no_effect		no_effect		no_data		no_effect		no_effect		no_effect		no_data		no_data		no_effect
CHR:Sperm morphology	GenRA Neg Act=0 (0) AUC=0 p=1		no_effect		no_effect		no_effect		no_data		no_effect		no_effect		no_effect		no_data		no_data		no_effect
CHR:Spinal cord	GenRA Neg Act=0 (0) AUC=0 p=1		no_effect		no_effect		no_effect		no_data		no_effect		no_effect		no_effect		no_data		no_data		no_effect
CHR:Spleen	GenRA Neg Act=0 (0.104) AUC=0 p=0.85		no_effect		no_effect		no_effect		no_data		no_effect		no_effect		no_effect		no_data		no_data		114.2mg/kg/day
CHR:Stomach	GenRA Neg Act=0 (0) AUC=0 p=1		no_effect		no_effect		no_effect		no_data		no_effect		no_effect		no_effect		no_data		no_data		no_effect
CHR:Testes	GenRA Neg Act=0 (0.49) AUC=0 p=0.975		4.7mg/kg/day		no_effect		13.17mg/kg/day		no_data		2.49mg/kg/day		no_effect		no_effect		no_data		no_data		no_effect
CHR:Thymus	GenRA Neg Act=0 (0) AUC=0 p=1		no_effect		no_effect		no_effect		no_data		no_effect		no_effect		no_effect		no_data		no_data		no_effect
CHR:Thyroid Gland	GenRA Neg Act=0 (0.346) AUC=0 p=0.975		no_effect		no_effect		no_effect		no_data		no_effect		30.62mg/kg/day		39.4mg/kg/day		no_data		no_data		87.2mg/kg/day
CHR:Tissue NOS	GenRA Neg Act=0 (0) AUC=0 p=1		no_effect		no_effect		no_effect		no_data		no_effect		no_effect		no_effect		no_data		no_data		no_effect
CHR:Tongue	GenRA Neg Act=0 (0) AUC=0 p=1		no_effect		no_effect		no_effect		no_data		no_effect		no_effect		no_effect		no_data		no_data		no_effect
CHR:Tooth	GenRA Neg Act=0 (0.117) AUC=0 p=0.855		no_effect		no_effect		no_effect		no_data		no_effect		no_effect		27.7mg/kg/day		no_data		no_data		no_effect
CHR:Trachea	GenRA Neg Act=0 (0) AUC=0 p=1		no_effect		no_effect		no_effect		no_data		no_effect		no_effect		no_effect		no_data		no_data		no_effect
CHR:Uncertain Primary Site	GenRA Neg Act=0 (0) AUC=0 p=1		no_effect		no_effect		no_effect		no_data		no_effect		no_effect		no_effect		no_data		no_data		no_effect
CHR:Ureter	GenRA Neg Act=0 (0) AUC=0 p=1		no_effect		no_effect		no_effect		no_data		no_effect		no_effect		no_effect		no_data		no_data		no_effect
CHR:Urethra	GenRA Neg Act=0 (0) AUC=0 p=1		no_effect		no_effect		no_effect		no_data		no_effect		no_effect		no_effect		no_data		no_data		no_effect
CHR:Urinalysis	GenRA Neg Act=0 (0.221) AUC=0 p=0.945		no_effect		no_effect		no_effect		no_data		no_effect		no_effect		4.4mg/kg/day		no_data		no_data		125mg/kg/day
CHR:Urinary Bladder	GenRA Neg Act=0 (0) AUC=0 p=1		no_effect		no_effect		no_effect		no_data		no_effect		no_effect		no_effect		no_data		no_data		no_effect
CHR:Uterus	GenRA Neg Act=0 (0.104) AUC=0 p=0.86		no_effect		no_effect		no_effect		no_data		no_effect		no_effect		no_effect		no_data		no_data		55.6mg/kg/day
CHR:Vagina	GenRA Neg Act=0 (0) AUC=0 p=1		no_effect		no_effect		no_effect		no_data		no_effect		no_effect		no_effect		no_data		no_data		no_effect
CHR:Water Consumption	GenRA Neg Act=0 (0) AUC=0 p=1		no_effect		no_effect		no_effect		no_data		no_effect		no_effect		no_effect		no_data		no_data		no_effect
CHR:Zymbal's Gland	GenRA Neg Act=0 (0) AUC=0 p=1		no_effect		no_effect		no_effect		no_data		no_effect		no_effect		no_effect		no_data		no_data		no_effect
CHR:[Not In List]	GenRA Neg Act=0 (0) AUC=0 p=1		no_effect		no_effect		no_effect		no_data		no_effect		no_effect		no_effect		no_data		no_data		no_effect
DEV:Abdominal Cavity	GenRA Neg Act=0 (0) AUC=0 p=1		no_effect		no_effect		no_effect		no_effect		no_effect		no_effect		no_effect		no_data		no_effect		no_effect
DEV:Adrenal Gland	GenRA Neg Act=0 (0) AUC=0 p=1		no_effect		no_effect		no_effect		no_effect		no_effect		no_effect		no_effect		no_data		no_effect		no_effect
DEV:Age Landmark	GenRA Neg Act=0 (0) AUC=0 p=1		no_effect		no_effect		no_effect		no_effect		no_effect		no_effect		no_effect		no_data		no_effect		no_effect
DEV:Aorta	GenRA Neg Act=0 (0) AUC=0 p=1		no_effect		no_effect		no_effect		no_effect		no_effect		no_effect		no_effect		no_data		no_effect		no_effect
DEV:Aortic arch	GenRA Neg Act=0 (0) AUC=0 p=1		no_effect		no_effect		no_effect		no_effect		no_effect		no_effect		no_effect		no_data		no_effect		no_effect
DEV:Bladder	GenRA Neg Act=0 (0) AUC=0 p=1		no_effect		no_effect		no_effect		no_effect		no_effect		no_effect		no_effect		no_data		no_effect		no_effect
DEV:Blood	GenRA Neg Act=0 (0) AUC=0 p=1		no_effect		no_effect		no_effect		no_effect		no_effect		no_effect		no_effect		no_data		no_effect		no_effect
DEV:Blood vessel	GenRA Neg Act=0 (0) AUC=0 p=1		no_effect		no_effect		no_effect		no_effect		no_effect		no_effect		no_effect		no_data		no_effect		no_effect
DEV:Body Weight	GenRA Pos Act=1 (1) AUC=0 p=1		50mg/kg/day		35mg/kg/day		12mg/kg/day		100mg/kg/day		200mg/kg/day		75mg/kg/day		22.5mg/kg/day		no_data		30mg/kg/day		50mg/kg/day
DEV:Bone	GenRA Pos Act=1 (1) AUC=0 p=1		2.5mg/kg/day		5mg/kg/day		12mg/kg/day		30mg/kg/day		312.58mg/kg/day		150mg/kg/day		100mg/kg/day		no_data		30mg/kg/day		70mg/kg/day
DEV:Brain	GenRA Neg Act=0 (0.121) AUC=0 p=0.86		no_effect		no_effect		24mg/kg/day		no_effect		no_effect		no_effect		no_effect		no_data		no_effect		no_effect
DEV:Clinical Chemistry	GenRA Neg Act=0 (0) AUC=0 p=1		no_effect		no_effect		no_effect		no_effect		no_effect		no_effect		no_effect		no_data		no_effect		no_effect
DEV:Clinical Signs	GenRA Pos Act=1 (0.793) AUC=0 p=0.99		250mg/kg/day		100mg/kg/day		no_effect		30mg/kg/day		200mg/kg/day		30mg/kg/day		22.5mg/kg/day		no_data		no_effect		50mg/kg/day
DEV:Clitoral Gland	GenRA Neg Act=0 (0) AUC=0 p=1		no_effect		no_effect		no_effect		no_effect		no_effect		no_effect		no_effect		no_data		no_effect		no_effect
DEV:Coordination	GenRA Neg Act=0 (0) AUC=0 p=1		no_effect		no_effect		no_effect		no_effect		no_effect		no_effect		no_effect		no_data		no_effect		no_effect
DEV:Developmental Landmark	GenRA Neg Act=0 (0) AUC=0 p=1		no_effect		no_effect		no_effect		no_effect		no_effect		no_effect		no_effect		no_data		no_effect		no_effect
DEV:Diaphragm	GenRA Neg Act=0 (0) AUC=0 p=1		no_effect		no_effect		no_effect		no_effect		no_effect		no_effect		no_effect		no_data		no_effect		no_effect
DEV:Ductus arteriosus	GenRA Neg Act=0 (0) AUC=0 p=1		no_effect		no_effect		no_effect		no_effect		no_effect		no_effect		no_effect		no_data		no_effect		no_effect
DEV:Ear	GenRA Neg Act=0 (0) AUC=0 p=1		no_effect		no_effect		no_effect		no_effect		no_effect		no_effect		no_effect		no_data		no_effect		no_effect
DEV:Epididymis	GenRA Neg Act=0 (0) AUC=0 p=1		no_effect		no_effect		no_effect		no_effect		no_effect		no_effect		no_effect		no_data		no_effect		no_effect
DEV:Esophagus	GenRA Neg Act=0 (0) AUC=0 p=1		no_effect		no_effect		no_effect		no_effect		no_effect		no_effect		no_effect		no_data		no_effect		no_effect
DEV:Estrous Cycle	GenRA Neg Act=0 (0.099) AUC=0 p=0.85		no_effect		no_effect		no_effect		no_effect		no_effect		150mg/kg/day		no_effect		no_data		no_effect		no_effect
DEV:Eye	GenRA Neg Act=0 (0.121) AUC=0 p=0.875		no_effect		no_effect		60mg/kg/day		no_effect		no_effect		no_effect		no_effect		no_data		no_effect		no_effect
DEV:Face	GenRA Neg Act=0 (0) AUC=0 p=1		no_effect		no_effect		no_effect		no_effect		no_effect		no_effect		no_effect		no_data		no_effect		no_effect
DEV:Food Consumption	GenRA Pos Act=1 (0.794) AUC=0.07142857142857142 p=0.96		100mg/kg/day		15mg/kg/day		24mg/kg/day		100mg/kg/day		no_effect		no_effect		22.5mg/kg/day		no_data		30mg/kg/day		50mg/kg/day
DEV:Gallbladder	GenRA Neg Act=0 (0.082) AUC=0 p=0.92		no_effect		no_effect		no_effect		no_effect		no_effect		no_effect		no_effect		no_data		no_effect		200mg/kg/day
DEV:General	GenRA Neg Act=0 (0.344) AUC=0 p=0.98		no_effect		10mg/kg/day		10mg/kg/day		no_effect		no_effect		no_effect		100mg/kg/day		no_data		no_effect		no_effect
DEV:Gonad	GenRA Neg Act=0 (0) AUC=0 p=1		no_effect		no_effect		no_effect		no_effect		no_effect		no_effect		no_effect		no_data		no_effect		no_effect
DEV:Great vessels	GenRA Neg Act=0 (0) AUC=0 p=1		no_effect		no_effect		no_effect		no_effect		no_effect		no_effect		no_effect		no_data		no_effect		no_effect
DEV:Heart	GenRA Neg Act=0 (0) AUC=0 p=1		no_effect		no_effect		no_effect		no_effect		no_effect		no_effect		no_effect		no_data		no_effect		no_effect
DEV:Hematology	GenRA Neg Act=0 (0) AUC=0 p=1		no_effect		no_effect		no_effect		no_effect		no_effect		no_effect		no_effect		no_data		no_effect		no_effect
DEV:Innominate artery	GenRA Neg Act=0 (0) AUC=0 p=1		no_effect		no_effect		no_effect		no_effect		no_effect		no_effect		no_effect		no_data		no_effect		no_effect
DEV:Interparietal	GenRA Neg Act=0 (0) AUC=0 p=1		no_effect		no_effect		no_effect		no_effect		no_effect		no_effect		no_effect		no_data		no_effect		no_effect
DEV:Intestine Large	GenRA Neg Act=0 (0) AUC=0 p=1		no_effect		no_effect		no_effect		no_effect		no_effect		no_effect		no_effect		no_data		no_effect		no_effect
DEV:Intestine Small	GenRA Neg Act=0 (0) AUC=0 p=1		no_effect		no_effect		no_effect		no_effect		no_effect		no_effect		no_effect		no_data		no_effect		no_effect
DEV:Intestines	GenRA Neg Act=0 (0) AUC=0 p=1		no_effect		no_effect		no_effect		no_effect		no_effect		no_effect		no_effect		no_data		no_effect		no_effect
DEV:Kidney	GenRA Neg Act=0 (0.31) AUC=0 p=0.99		no_effect		0.4mg/kg/day		no_effect		no_effect		no_effect		no_effect		100mg/kg/day		no_data		30mg/kg/day		no_effect
DEV:Limb	GenRA Neg Act=0 (0.121) AUC=0 p=0.92		no_effect		no_effect		10mg/kg/day		no_effect		no_effect		no_effect		no_effect		no_data		no_effect		no_effect
DEV:Liver	GenRA Neg Act=0 (0.425) AUC=0.04999999999999999 p=0.985		no_effect		50mg/kg/day		no_effect		100mg/kg/day		no_effect		no_effect		100mg/kg/day		no_data		no_effect		500mg/kg/day
DEV:Locomotion	GenRA Neg Act=0 (0) AUC=0 p=1		no_effect		no_effect		no_effect		no_effect		no_effect		no_effect		no_effect		no_data		no_effect		no_effect
DEV:Lung	GenRA Neg Act=0 (0.082) AUC=0 p=0.905		no_effect		no_effect		no_effect		no_effect		no_effect		no_effect		no_effect		no_data		no_effect		200mg/kg/day
DEV:Lymph Node	GenRA Neg Act=0 (0) AUC=0 p=1		no_effect		no_effect		no_effect		no_effect		no_effect		no_effect		no_effect		no_data		no_effect		no_effect
DEV:Mammary Gland	GenRA Neg Act=0 (0) AUC=0 p=1		no_effect		no_effect		no_effect		no_effect		no_effect		no_effect		no_effect		no_data		no_effect		no_effect
DEV:Maternal Wastage	GenRA Neg Act=0 (0.312) AUC=0 p=0.995		no_effect		100mg/kg/day		no_effect		no_effect		no_effect		60mg/kg/day		no_effect		no_data		no_effect		200mg/kg/day
DEV:Mesentery	GenRA Neg Act=0 (0) AUC=0 p=1		no_effect		no_effect		no_effect		no_effect		no_effect		no_effect		no_effect		no_data		no_effect		no_effect
DEV:Mortality	GenRA Neg Act=0 (0.082) AUC=0 p=0.94		no_effect		no_effect		no_effect		no_effect		no_effect		no_effect		no_effect		no_data		no_effect		500mg/kg/day
DEV:Motor activity	GenRA Neg Act=0 (0) AUC=0 p=1		no_effect		no_effect		no_effect		no_effect		no_effect		no_effect		no_effect		no_data		no_effect		no_effect
DEV:Mouth / Jaw	GenRA Neg Act=0 (0.37) AUC=0 p=0.985		no_effect		250mg/kg/day		48mg/kg/day		30mg/kg/day		no_effect		no_effect		no_effect		no_data		no_effect		no_effect
DEV:Nasal	GenRA Neg Act=0 (0) AUC=0 p=1		no_effect		no_effect		no_effect		no_effect		no_effect		no_effect		no_effect		no_data		no_effect		no_effect
DEV:Nose	GenRA Neg Act=0 (0) AUC=0 p=1		no_effect		no_effect		no_effect		no_effect		no_effect		no_effect		no_effect		no_data		no_effect		no_effect
DEV:Offspring Survival-Early	GenRA Pos Act=1 (0.659) AUC=0 p=0.99		no_effect		45mg/kg/day		24mg/kg/day		30mg/kg/day		200mg/kg/day		75mg/kg/day		no_effect		no_data		no_effect		200mg/kg/day
DEV:Offspring Survival-Late	GenRA Neg Act=0 (0.368) AUC=0 p=0.995		250mg/kg/day		no_effect		no_effect		no_effect		200mg/kg/day		60mg/kg/day		no_effect		no_data		no_effect		no_effect
DEV:Other	GenRA Neg Act=0 (0) AUC=0 p=1		no_effect		no_effect		no_effect		no_effect		no_effect		no_effect		no_effect		no_data		no_effect		no_effect
DEV:Ovary	GenRA Neg Act=0 (0) AUC=0 p=1		no_effect		no_effect		no_effect		no_effect		no_effect		no_effect		no_effect		no_data		no_effect		no_effect
DEV:Oviduct	GenRA Neg Act=0 (0) AUC=0 p=1		no_effect		no_effect		no_effect		no_effect		no_effect		no_effect		no_effect		no_data		no_effect		no_effect
DEV:Pancreas	GenRA Neg Act=0 (0) AUC=0 p=1		no_effect		no_effect		no_effect		no_effect		no_effect		no_effect		no_effect		no_data		no_effect		no_effect
DEV:Paw / Digit	GenRA Neg Act=0 (0) AUC=0 p=1		no_effect		no_effect		no_effect		no_effect		no_effect		no_effect		no_effect		no_data		no_effect		no_effect
DEV:Penis	GenRA Neg Act=0 (0) AUC=0 p=1		no_effect		no_effect		no_effect		no_effect		no_effect		no_effect		no_effect		no_data		no_effect		no_effect
DEV:Peritoneum	GenRA Neg Act=0 (0) AUC=0 p=1		no_effect		no_effect		no_effect		no_effect		no_effect		no_effect		no_effect		no_data		no_effect		no_effect
DEV:Placenta	GenRA Neg Act=0 (0.082) AUC=0 p=0.88		no_effect		no_effect		no_effect		no_effect		no_effect		no_effect		no_effect		no_data		no_effect		70mg/kg/day
DEV:Presphenoid	GenRA Neg Act=0 (0) AUC=0 p=1		no_effect		no_effect		no_effect		no_effect		no_effect		no_effect		no_effect		no_data		no_effect		no_effect
DEV:Prostate	GenRA Neg Act=0 (0) AUC=0 p=1		no_effect		no_effect		no_effect		no_effect		no_effect		no_effect		no_effect		no_data		no_effect		no_effect
DEV:Pulmonary artery	GenRA Neg Act=0 (0) AUC=0 p=1		no_effect		no_effect		no_effect		no_effect		no_effect		no_effect		no_effect		no_data		no_effect		no_effect
DEV:Radius	GenRA Neg Act=0 (0) AUC=0 p=1		no_effect		no_effect		no_effect		no_effect		no_effect		no_effect		no_effect		no_data		no_effect		no_effect
DEV:Reflexes	GenRA Neg Act=0 (0) AUC=0 p=1		no_effect		no_effect		no_effect		no_effect		no_effect		no_effect		no_effect		no_data		no_effect		no_effect
DEV:Reproductive Outcome	GenRA Neg Act=0 (0.344) AUC=0 p=0.98		no_effect		15mg/kg/day		60mg/kg/day		no_effect		no_effect		no_effect		100mg/kg/day		no_data		no_effect		no_effect
DEV:Reproductive Performance	GenRA Pos Act=1 (0.659) AUC=0 p=0.985		no_effect		15mg/kg/day		24mg/kg/day		100mg/kg/day		200mg/kg/day		60mg/kg/day		no_effect		no_data		no_effect		200mg/kg/day
DEV:Seminal Vesicle	GenRA Neg Act=0 (0) AUC=0 p=1		no_effect		no_effect		no_effect		no_effect		no_effect		no_effect		no_effect		no_data		no_effect		no_effect
DEV:Sexual Developmental Landmark	GenRA Neg Act=0 (0) AUC=0 p=1		no_effect		no_effect		no_effect		no_effect		no_effect		no_effect		no_effect		no_data		no_effect		no_effect
DEV:Skin	GenRA Neg Act=0 (0) AUC=0 p=1		no_effect		no_effect		no_effect		no_effect		no_effect		no_effect		no_effect		no_data		no_effect		no_effect
DEV:Sperm Measure	GenRA Neg Act=0 (0) AUC=0 p=1		no_effect		no_effect		no_effect		no_effect		no_effect		no_effect		no_effect		no_data		no_effect		no_effect
DEV:Sperm morphology	GenRA Neg Act=0 (0) AUC=0 p=1		no_effect		no_effect		no_effect		no_effect		no_effect		no_effect		no_effect		no_data		no_effect		no_effect
DEV:Spinal cord	GenRA Neg Act=0 (0) AUC=0 p=1		no_effect		no_effect		no_effect		no_effect		no_effect		no_effect		no_effect		no_data		no_effect		no_effect
DEV:Spleen	GenRA Neg Act=0 (0) AUC=0 p=1		no_effect		no_effect		no_effect		no_effect		no_effect		no_effect		no_effect		no_data		no_effect		no_effect
DEV:Squamosal	GenRA Neg Act=0 (0.082) AUC=0 p=0.895		no_effect		no_effect		no_effect		no_effect		no_effect		no_effect		no_effect		no_data		no_effect		500mg/kg/day
DEV:Stomach	GenRA Neg Act=0 (0) AUC=0 p=1		no_effect		no_effect		no_effect		no_effect		no_effect		no_effect		no_effect		no_data		no_effect		no_effect
DEV:Subclavian artery	GenRA Neg Act=0 (0) AUC=0 p=1		no_effect		no_effect		no_effect		no_effect		no_effect		no_effect		no_effect		no_data		no_effect		no_effect
DEV:Testes	GenRA Neg Act=0 (0) AUC=0 p=1		no_effect		no_effect		no_effect		no_effect		no_effect		no_effect		no_effect		no_data		no_effect		no_effect
DEV:Thoracic Cavity	GenRA Neg Act=0 (0) AUC=0 p=1		no_effect		no_effect		no_effect		no_effect		no_effect		no_effect		no_effect		no_data		no_effect		no_effect
DEV:Thymus	GenRA Neg Act=0 (0) AUC=0 p=1		no_effect		no_effect		no_effect		no_effect		no_effect		no_effect		no_effect		no_data		no_effect		no_effect
DEV:Thyroid Gland	GenRA Neg Act=0 (0) AUC=0 p=1		no_effect		no_effect		no_effect		no_effect		no_effect		no_effect		no_effect		no_data		no_effect		no_effect
DEV:Tissue NOS	GenRA Neg Act=0 (0) AUC=0 p=1		no_effect		no_effect		no_effect		no_effect		no_effect		no_effect		no_effect		no_data		no_effect		no_effect
DEV:Trachea	GenRA Neg Act=0 (0.082) AUC=0 p=0.86		no_effect		no_effect		no_effect		no_effect		no_effect		no_effect		no_effect		no_data		no_effect		200mg/kg/day
DEV:Trunk	GenRA Neg Act=0 (0) AUC=0 p=1		no_effect		no_effect		no_effect		no_effect		no_effect		no_effect		no_effect		no_data		no_effect		no_effect
DEV:Ulna	GenRA Neg Act=0 (0) AUC=0 p=1		no_effect		no_effect		no_effect		no_effect		no_effect		no_effect		no_effect		no_data		no_effect		no_effect
DEV:Uncertain Primary Site	GenRA Neg Act=0 (0) AUC=0 p=1		no_effect		no_effect		no_effect		no_effect		no_effect		no_effect		no_effect		no_data		no_effect		no_effect
DEV:Ureter	GenRA Neg Act=0 (0.31) AUC=0 p=0.98		no_effect		0.4mg/kg/day		no_effect		no_effect		no_effect		no_effect		100mg/kg/day		no_data		30mg/kg/day		no_effect
DEV:Urinalysis	GenRA Neg Act=0 (0) AUC=0 p=1		no_effect		no_effect		no_effect		no_effect		no_effect		no_effect		no_effect		no_data		no_effect		no_effect
DEV:Urinary Bladder	GenRA Neg Act=0 (0) AUC=0 p=1		no_effect		no_effect		no_effect		no_effect		no_effect		no_effect		no_effect		no_data		no_effect		no_effect
DEV:Uterus	GenRA Neg Act=0 (0) AUC=0 p=1		no_effect		no_effect		no_effect		no_effect		no_effect		no_effect		no_effect		no_data		no_effect		no_effect
DEV:Vagina	GenRA Neg Act=0 (0) AUC=0 p=1		no_effect		no_effect		no_effect		no_effect		no_effect		no_effect		no_effect		no_data		no_effect		no_effect
DEV:Water Consumption	GenRA Neg Act=0 (0.176) AUC=0 p=0.99		no_effect		no_effect		no_effect		no_effect		no_effect		no_effect		100mg/kg/day		no_data		no_effect		500mg/kg/day
DEV:Zygomatic	GenRA Neg Act=0 (0) AUC=0 p=1		no_effect		no_effect		no_effect		no_effect		no_effect		no_effect		no_effect		no_data		no_effect		no_effect
DEV:[Clinical]	GenRA Neg Act=0 (0) AUC=0 p=1		no_effect		no_effect		no_effect		no_effect		no_effect		no_effect		no_effect		no_data		no_effect		no_effect
DEV:[Not In List]	GenRA Neg Act=0 (0.086) AUC=0 p=0.865		no_effect		no_effect		no_effect		no_effect		no_effect		no_effect		no_effect		no_data		30mg/kg/day		no_effect
DNT:Active Avoidance	GenRA Neg Act=0 (0) AUC=0 p=1		no_data		no_data		no_data		no_effect		no_data		no_data		no_data		no_data		no_data		no_data
DNT:Adrenal Gland	GenRA Neg Act=0 (0) AUC=0 p=1		no_data		no_data		no_data		no_effect		no_data		no_data		no_data		no_data		no_data		no_data
DNT:Age Landmark	GenRA Neg Act=0 (0) AUC=0 p=1		no_data		no_data		no_data		no_effect		no_data		no_data		no_data		no_data		no_data		no_data
DNT:Aortic arch	GenRA Neg Act=0 (0) AUC=0 p=1		no_data		no_data		no_data		no_effect		no_data		no_data		no_data		no_data		no_data		no_data
DNT:Body Weight	GenRA Pos Act=1 (1) AUC=0 p=1		no_data		no_data		no_data		15.1mg/kg/day		no_data		no_data		no_data		no_data		no_data		no_data
DNT:Bone	GenRA Neg Act=0 (0) AUC=0 p=1		no_data		no_data		no_data		no_effect		no_data		no_data		no_data		no_data		no_data		no_data
DNT:Brain	GenRA Pos Act=1 (1) AUC=0 p=1		no_data		no_data		no_data		43.3mg/kg/day		no_data		no_data		no_data		no_data		no_data		no_data
DNT:Classical conditioning	GenRA Neg Act=0 (0) AUC=0 p=1		no_data		no_data		no_data		no_effect		no_data		no_data		no_data		no_data		no_data		no_data
DNT:Clinical Chemistry	GenRA Neg Act=0 (0) AUC=0 p=1		no_data		no_data		no_data		no_effect		no_data		no_data		no_data		no_data		no_data		no_data
DNT:Clinical Signs	GenRA Pos Act=1 (1) AUC=0 p=1		no_data		no_data		no_data		43.3mg/kg/day		no_data		no_data		no_data		no_data		no_data		no_data
DNT:Coordination	GenRA Neg Act=0 (0) AUC=0 p=1		no_data		no_data		no_data		no_effect		no_data		no_data		no_data		no_data		no_data		no_data
DNT:Delayed Alternation	GenRA Neg Act=0 (0) AUC=0 p=1		no_data		no_data		no_data		no_effect		no_data		no_data		no_data		no_data		no_data		no_data
DNT:Developmental Landmark	GenRA Neg Act=0 (0) AUC=0 p=1		no_data		no_data		no_data		no_effect		no_data		no_data		no_data		no_data		no_data		no_data
DNT:Ductus arteriosus	GenRA Neg Act=0 (0) AUC=0 p=1		no_data		no_data		no_data		no_effect		no_data		no_data		no_data		no_data		no_data		no_data
DNT:Epididymis	GenRA Neg Act=0 (0) AUC=0 p=1		no_data		no_data		no_data		no_effect		no_data		no_data		no_data		no_data		no_data		no_data
DNT:Esophagus	GenRA Neg Act=0 (0) AUC=0 p=1		no_data		no_data		no_data		no_effect		no_data		no_data		no_data		no_data		no_data		no_data
DNT:Estrous Cycle	GenRA Neg Act=0 (0) AUC=0 p=1		no_data		no_data		no_data		no_effect		no_data		no_data		no_data		no_data		no_data		no_data
DNT:Eye	GenRA Neg Act=0 (0) AUC=0 p=1		no_data		no_data		no_data		no_effect		no_data		no_data		no_data		no_data		no_data		no_data
DNT:Food Consumption	GenRA Neg Act=0 (0) AUC=0 p=1		no_data		no_data		no_data		no_effect		no_data		no_data		no_data		no_data		no_data		no_data
DNT:General	GenRA Neg Act=0 (0) AUC=0 p=1		no_data		no_data		no_data		no_effect		no_data		no_data		no_data		no_data		no_data		no_data
DNT:Heart	GenRA Neg Act=0 (0) AUC=0 p=1		no_data		no_data		no_data		no_effect		no_data		no_data		no_data		no_data		no_data		no_data
DNT:Hematology	GenRA Neg Act=0 (0) AUC=0 p=1		no_data		no_data		no_data		no_effect		no_data		no_data		no_data		no_data		no_data		no_data
DNT:Instrumental conditioning	GenRA Neg Act=0 (0) AUC=0 p=1		no_data		no_data		no_data		no_effect		no_data		no_data		no_data		no_data		no_data		no_data
DNT:Intestine Large	GenRA Neg Act=0 (0) AUC=0 p=1		no_data		no_data		no_data		no_effect		no_data		no_data		no_data		no_data		no_data		no_data
DNT:Kidney	GenRA Neg Act=0 (0) AUC=0 p=1		no_data		no_data		no_data		no_effect		no_data		no_data		no_data		no_data		no_data		no_data
DNT:Liver	GenRA Neg Act=0 (0) AUC=0 p=1		no_data		no_data		no_data		no_effect		no_data		no_data		no_data		no_data		no_data		no_data
DNT:Locomotion	GenRA Pos Act=1 (1) AUC=0 p=1		no_data		no_data		no_data		43.3mg/kg/day		no_data		no_data		no_data		no_data		no_data		no_data
DNT:Lymph Node	GenRA Neg Act=0 (0) AUC=0 p=1		no_data		no_data		no_data		no_effect		no_data		no_data		no_data		no_data		no_data		no_data
DNT:Maternal Wastage	GenRA Pos Act=1 (1) AUC=0 p=1		no_data		no_data		no_data		43.3mg/kg/day		no_data		no_data		no_data		no_data		no_data		no_data
DNT:Maze	GenRA Pos Act=1 (1) AUC=0 p=1		no_data		no_data		no_data		15.1mg/kg/day		no_data		no_data		no_data		no_data		no_data		no_data
DNT:Mortality	GenRA Neg Act=0 (0) AUC=0 p=1		no_data		no_data		no_data		no_effect		no_data		no_data		no_data		no_data		no_data		no_data
DNT:Motor activity	GenRA Neg Act=0 (0) AUC=0 p=1		no_data		no_data		no_data		no_effect		no_data		no_data		no_data		no_data		no_data		no_data
DNT:Mouth / Jaw	GenRA Neg Act=0 (0) AUC=0 p=1		no_data		no_data		no_data		no_effect		no_data		no_data		no_data		no_data		no_data		no_data
DNT:Nerve	GenRA Pos Act=1 (1) AUC=0 p=1		no_data		no_data		no_data		43.3mg/kg/day		no_data		no_data		no_data		no_data		no_data		no_data
DNT:Nose	GenRA Pos Act=1 (1) AUC=0 p=1		no_data		no_data		no_data		15.1mg/kg/day		no_data		no_data		no_data		no_data		no_data		no_data
DNT:Offspring Survival-Early	GenRA Pos Act=1 (1) AUC=0 p=1		no_data		no_data		no_data		15.1mg/kg/day		no_data		no_data		no_data		no_data		no_data		no_data
DNT:Offspring Survival-Late	GenRA Neg Act=0 (0) AUC=0 p=1		no_data		no_data		no_data		no_effect		no_data		no_data		no_data		no_data		no_data		no_data
DNT:Other	GenRA Neg Act=0 (0) AUC=0 p=1		no_data		no_data		no_data		no_effect		no_data		no_data		no_data		no_data		no_data		no_data
DNT:Ovary	GenRA Neg Act=0 (0) AUC=0 p=1		no_data		no_data		no_data		no_effect		no_data		no_data		no_data		no_data		no_data		no_data
DNT:Passive Avoidance	GenRA Neg Act=0 (0) AUC=0 p=1		no_data		no_data		no_data		no_effect		no_data		no_data		no_data		no_data		no_data		no_data
DNT:Pituitary Gland	GenRA Neg Act=0 (0) AUC=0 p=1		no_data		no_data		no_data		no_effect		no_data		no_data		no_data		no_data		no_data		no_data
DNT:Reflexes	GenRA Pos Act=1 (1) AUC=0 p=1		no_data		no_data		no_data		43.3mg/kg/day		no_data		no_data		no_data		no_data		no_data		no_data
DNT:Reproductive Outcome	GenRA Neg Act=0 (0) AUC=0 p=1		no_data		no_data		no_data		no_effect		no_data		no_data		no_data		no_data		no_data		no_data
DNT:Reproductive Performance	GenRA Pos Act=1 (1) AUC=0 p=1		no_data		no_data		no_data		43.3mg/kg/day		no_data		no_data		no_data		no_data		no_data		no_data
DNT:Sexual Developmental Landmark	GenRA Neg Act=0 (0) AUC=0 p=1		no_data		no_data		no_data		no_effect		no_data		no_data		no_data		no_data		no_data		no_data
DNT:Spinal cord	GenRA Neg Act=0 (0) AUC=0 p=1		no_data		no_data		no_data		no_effect		no_data		no_data		no_data		no_data		no_data		no_data
DNT:Spleen	GenRA Neg Act=0 (0) AUC=0 p=1		no_data		no_data		no_data		no_effect		no_data		no_data		no_data		no_data		no_data		no_data
DNT:Stomach	GenRA Neg Act=0 (0) AUC=0 p=1		no_data		no_data		no_data		no_effect		no_data		no_data		no_data		no_data		no_data		no_data
DNT:Testes	GenRA Neg Act=0 (0) AUC=0 p=1		no_data		no_data		no_data		no_effect		no_data		no_data		no_data		no_data		no_data		no_data
DNT:Thymus	GenRA Neg Act=0 (0) AUC=0 p=1		no_data		no_data		no_data		no_effect		no_data		no_data		no_data		no_data		no_data		no_data
DNT:Thyroid Gland	GenRA Neg Act=0 (0) AUC=0 p=1		no_data		no_data		no_data		no_effect		no_data		no_data		no_data		no_data		no_data		no_data
DNT:Tissue NOS	GenRA Neg Act=0 (0) AUC=0 p=1		no_data		no_data		no_data		no_effect		no_data		no_data		no_data		no_data		no_data		no_data
DNT:Tooth	GenRA Pos Act=1 (1) AUC=0 p=1		no_data		no_data		no_data		15.1mg/kg/day		no_data		no_data		no_data		no_data		no_data		no_data
DNT:Trachea	GenRA Neg Act=0 (0) AUC=0 p=1		no_data		no_data		no_data		no_effect		no_data		no_data		no_data		no_data		no_data		no_data
DNT:Water Consumption	GenRA Neg Act=0 (0) AUC=0 p=1		no_data		no_data		no_data		no_effect		no_data		no_data		no_data		no_data		no_data		no_data
DNT:[Clinical]	GenRA Pos Act=1 (1) AUC=0 p=1		no_data		no_data		no_data		43.3mg/kg/day		no_data		no_data		no_data		no_data		no_data		no_data
DNT:[Not In List]	GenRA Neg Act=0 (0) AUC=0 p=1		no_data		no_data		no_data		no_effect		no_data		no_data		no_data		no_data		no_data		no_data
MGR:Adrenal Gland	GenRA Neg Act=0 (0.261) AUC=0 p=0.975		50mg/kg/day		no_effect		no_effect		no_effect		no_effect		40mg/kg/day		no_effect		no_effect		no_data		no_effect
MGR:Age Landmark	GenRA Neg Act=0 (0) AUC=0 p=1		no_effect		no_effect		no_effect		no_effect		no_effect		no_effect		no_effect		no_effect		no_data		no_effect
MGR:Auditory Startle Reflex Habituation	GenRA Neg Act=0 (0.093) AUC=0 p=0.88		no_effect		no_effect		no_effect		no_effect		no_effect		no_effect		35.5mg/kg/day		no_effect		no_data		no_effect
MGR:Blood	GenRA Neg Act=0 (0) AUC=0 p=1		no_effect		no_effect		no_effect		no_effect		no_effect		no_effect		no_effect		no_effect		no_data		no_effect
MGR:Body Weight	GenRA Pos Act=1 (0.88) AUC=0 p=0.875		50mg/kg/day		3.5mg/kg/day		no_effect		39.6mg/kg/day		50mg/kg/day		40mg/kg/day		35.5mg/kg/day		48mg/kg/day		no_data		141.2mg/kg/day
MGR:Bone	GenRA Neg Act=0 (0) AUC=0 p=1		no_effect		no_effect		no_effect		no_effect		no_effect		no_effect		no_effect		no_effect		no_data		no_effect
MGR:Bone Marrow	GenRA Neg Act=0 (0) AUC=0 p=1		no_effect		no_effect		no_effect		no_effect		no_effect		no_effect		no_effect		no_effect		no_data		no_effect
MGR:Brain	GenRA Neg Act=0 (0) AUC=0 p=1		no_effect		no_effect		no_effect		no_effect		no_effect		no_effect		no_effect		no_effect		no_data		no_effect
MGR:Cervix	GenRA Neg Act=0 (0) AUC=0 p=1		no_effect		no_effect		no_effect		no_effect		no_effect		no_effect		no_effect		no_effect		no_data		no_effect
MGR:Clinical Chemistry	GenRA Neg Act=0 (0) AUC=0 p=1		no_effect		no_effect		no_effect		no_effect		no_effect		no_effect		no_effect		no_effect		no_data		no_effect
MGR:Clinical Signs	GenRA Neg Act=0 (0.212) AUC=0 p=0.98		no_effect		no_effect		no_effect		39.6mg/kg/day		no_effect		no_effect		35.5mg/kg/day		no_effect		no_data		no_effect
MGR:Coagulating Gland	GenRA Neg Act=0 (0) AUC=0 p=1		no_effect		no_effect		no_effect		no_effect		no_effect		no_effect		no_effect		no_effect		no_data		no_effect
MGR:Coordination	GenRA Neg Act=0 (0) AUC=0 p=1		no_effect		no_effect		no_effect		no_effect		no_effect		no_effect		no_effect		no_effect		no_data		no_effect
MGR:Developmental Landmark	GenRA Neg Act=0 (0) AUC=0 p=1		no_effect		no_effect		no_effect		no_effect		no_effect		no_effect		no_effect		no_effect		no_data		no_effect
MGR:Diaphragm	GenRA Neg Act=0 (0) AUC=0 p=1		no_effect		no_effect		no_effect		no_effect		no_effect		no_effect		no_effect		no_effect		no_data		no_effect
MGR:Ear	GenRA Neg Act=0 (0) AUC=0 p=1		no_effect		no_effect		no_effect		no_effect		no_effect		no_effect		no_effect		no_effect		no_data		no_effect
MGR:Epididymis	GenRA Neg Act=0 (0.082) AUC=0 p=0.88		no_effect		no_effect		no_effect		no_effect		no_effect		no_effect		no_effect		no_effect		no_data		141.2mg/kg/day
MGR:Esophagus	GenRA Neg Act=0 (0) AUC=0 p=1		no_effect		no_effect		no_effect		no_effect		no_effect		no_effect		no_effect		no_effect		no_data		no_effect
MGR:Estrous Cycle	GenRA Neg Act=0 (0) AUC=0 p=1		no_effect		no_effect		no_effect		no_effect		no_effect		no_effect		no_effect		no_effect		no_data		no_effect
MGR:Estrous cycle length	GenRA Neg Act=0 (0) AUC=0 p=1		no_effect		no_effect		no_effect		no_effect		no_effect		no_effect		no_effect		no_effect		no_data		no_effect
MGR:Eye	GenRA Neg Act=0 (0) AUC=0 p=1		no_effect		no_effect		no_effect		no_effect		no_effect		no_effect		no_effect		no_effect		no_data		no_effect
MGR:Food Consumption	GenRA Neg Act=0 (0.418) AUC=0 p=0.995		no_effect		no_effect		no_effect		47mg/kg/day		50mg/kg/day		40mg/kg/day		35.5mg/kg/day		no_effect		no_data		no_effect
MGR:General	GenRA Neg Act=0 (0) AUC=0 p=1		no_effect		no_effect		no_effect		no_effect		no_effect		no_effect		no_effect		no_effect		no_data		no_effect
MGR:Gonad	GenRA Neg Act=0 (0) AUC=0 p=1		no_effect		no_effect		no_effect		no_effect		no_effect		no_effect		no_effect		no_effect		no_data		no_effect
MGR:Hair Growth	GenRA Neg Act=0 (0) AUC=0 p=1		no_effect		no_effect		no_effect		no_effect		no_effect		no_effect		no_effect		no_effect		no_data		no_effect
MGR:Heart	GenRA Neg Act=0 (0) AUC=0 p=1		no_effect		no_effect		no_effect		no_effect		no_effect		no_effect		no_effect		no_effect		no_data		no_effect
MGR:Hematology	GenRA Neg Act=0 (0) AUC=0 p=1		no_effect		no_effect		no_effect		no_effect		no_effect		no_effect		no_effect		no_effect		no_data		no_effect
MGR:Intestine Large	GenRA Neg Act=0 (0) AUC=0 p=1		no_effect		no_effect		no_effect		no_effect		no_effect		no_effect		no_effect		no_effect		no_data		no_effect
MGR:Intestine Small	GenRA Neg Act=0 (0) AUC=0 p=1		no_effect		no_effect		no_effect		no_effect		no_effect		no_effect		no_effect		no_effect		no_data		no_effect
MGR:Kidney	GenRA Neg Act=0 (0.424) AUC=0.04999999999999999 p=0.985		no_effect		0.85mg/kg/day		no_effect		39.6mg/kg/day		no_effect		no_effect		35.5mg/kg/day		no_effect		no_data		141.2mg/kg/day
MGR:Limb	GenRA Neg Act=0 (0) AUC=0 p=1		no_effect		no_effect		no_effect		no_effect		no_effect		no_effect		no_effect		no_effect		no_data		no_effect
MGR:Liver	GenRA Pos Act=1 (0.912) AUC=0 p=0.89		5mg/kg/day		3.5mg/kg/day		8.29mg/kg/day		9.48mg/kg/day		10mg/kg/day		4mg/kg/day		6mg/kg/day		no_effect		no_data		15.5mg/kg/day
MGR:Locomotion	GenRA Neg Act=0 (0) AUC=0 p=1		no_effect		no_effect		no_effect		no_effect		no_effect		no_effect		no_effect		no_effect		no_data		no_effect
MGR:Lung	GenRA Neg Act=0 (0.175) AUC=0 p=0.98		no_effect		no_effect		no_effect		no_effect		no_effect		no_effect		41mg/kg/day		no_effect		no_data		141.2mg/kg/day
MGR:Lymph Node	GenRA Neg Act=0 (0) AUC=0 p=1		no_effect		no_effect		no_effect		no_effect		no_effect		no_effect		no_effect		no_effect		no_data		no_effect
MGR:Mammary Gland	GenRA Neg Act=0 (0) AUC=0 p=1		no_effect		no_effect		no_effect		no_effect		no_effect		no_effect		no_effect		no_effect		no_data		no_effect
MGR:Maternal Wastage	GenRA Neg Act=0 (0) AUC=0 p=1		no_effect		no_effect		no_effect		no_effect		no_effect		no_effect		no_effect		no_effect		no_data		no_effect
MGR:Maze	GenRA Neg Act=0 (0) AUC=0 p=1		no_effect		no_effect		no_effect		no_effect		no_effect		no_effect		no_effect		no_effect		no_data		no_effect
MGR:Mortality	GenRA Neg Act=0 (0.322) AUC=0 p=0.985		no_effect		17.5mg/kg/day		no_effect		no_effect		no_effect		40mg/kg/day		41mg/kg/day		no_effect		no_data		no_effect
MGR:Motor activity	GenRA Neg Act=0 (0) AUC=0 p=1		no_effect		no_effect		no_effect		no_effect		no_effect		no_effect		no_effect		no_effect		no_data		no_effect
MGR:Mouth / Jaw	GenRA Neg Act=0 (0.119) AUC=0 p=0.86		no_effect		no_effect		no_effect		39.6mg/kg/day		no_effect		no_effect		no_effect		no_effect		no_data		no_effect
MGR:Nerve	GenRA Neg Act=0 (0) AUC=0 p=1		no_effect		no_effect		no_effect		no_effect		no_effect		no_effect		no_effect		no_effect		no_data		no_effect
MGR:Nose	GenRA Neg Act=0 (0) AUC=0 p=1		no_effect		no_effect		no_effect		no_effect		no_effect		no_effect		no_effect		no_effect		no_data		no_effect
MGR:Offspring Survival-Early	GenRA Pos Act=1 (0.59) AUC=0 p=0.99		50mg/kg/day		17.5mg/kg/day		no_effect		no_effect		10mg/kg/day		40mg/kg/day		35.5mg/kg/day		no_effect		no_data		no_effect
MGR:Offspring Survival-Late	GenRA Pos Act=1 (0.63) AUC=0 p=0.995		no_effect		3.5mg/kg/day		no_effect		39.6mg/kg/day		50mg/kg/day		40mg/kg/day		35.5mg/kg/day		no_effect		no_data		141.2mg/kg/day
MGR:Other	GenRA Neg Act=0 (0) AUC=0 p=1		no_effect		no_effect		no_effect		no_effect		no_effect		no_effect		no_effect		no_effect		no_data		no_effect
MGR:Ovary	GenRA Neg Act=0 (0.207) AUC=0 p=0.98		no_effect		no_effect		no_effect		11.3mg/kg/day		no_effect		no_effect		no_effect		32mg/kg/day		no_data		no_effect
MGR:Pancreas	GenRA Neg Act=0 (0) AUC=0 p=1		no_effect		no_effect		no_effect		no_effect		no_effect		no_effect		no_effect		no_effect		no_data		no_effect
MGR:Parathyroid	GenRA Neg Act=0 (0) AUC=0 p=1		no_effect		no_effect		no_effect		no_effect		no_effect		no_effect		no_effect		no_effect		no_data		no_effect
MGR:Parathyroid Gland	GenRA Neg Act=0 (0) AUC=0 p=1		no_effect		no_effect		no_effect		no_effect		no_effect		no_effect		no_effect		no_effect		no_data		no_effect
MGR:Paw / Digit	GenRA Neg Act=0 (0) AUC=0 p=1		no_effect		no_effect		no_effect		no_effect		no_effect		no_effect		no_effect		no_effect		no_data		no_effect
MGR:Penis	GenRA Neg Act=0 (0) AUC=0 p=1		no_effect		no_effect		no_effect		no_effect		no_effect		no_effect		no_effect		no_effect		no_data		no_effect
MGR:Pituitary Gland	GenRA Neg Act=0 (0) AUC=0 p=1		no_effect		no_effect		no_effect		no_effect		no_effect		no_effect		no_effect		no_effect		no_data		no_effect
MGR:Placenta	GenRA Neg Act=0 (0) AUC=0 p=1		no_effect		no_effect		no_effect		no_effect		no_effect		no_effect		no_effect		no_effect		no_data		no_effect
MGR:Prostate	GenRA Neg Act=0 (0.107) AUC=0 p=0.895		no_effect		no_effect		no_effect		no_effect		50mg/kg/day		no_effect		no_effect		no_effect		no_data		no_effect
MGR:Reflexes	GenRA Neg Act=0 (0) AUC=0 p=1		no_effect		no_effect		no_effect		no_effect		no_effect		no_effect		no_effect		no_effect		no_data		no_effect
MGR:Reproductive Outcome	GenRA Neg Act=0 (0) AUC=0 p=1		no_effect		no_effect		no_effect		no_effect		no_effect		no_effect		no_effect		no_effect		no_data		no_effect
MGR:Reproductive Performance	GenRA Pos Act=1 (0.531) AUC=0 p=0.995		no_effect		0.85mg/kg/day		9.88mg/kg/day		no_effect		no_effect		40mg/kg/day		6mg/kg/day		32mg/kg/day		no_data		no_effect
MGR:Salivary glands	GenRA Neg Act=0 (0) AUC=0 p=1		no_effect		no_effect		no_effect		no_effect		no_effect		no_effect		no_effect		no_effect		no_data		no_effect
MGR:Seminal Vesicle	GenRA Neg Act=0 (0) AUC=0 p=1		no_effect		no_effect		no_effect		no_effect		no_effect		no_effect		no_effect		no_effect		no_data		no_effect
MGR:Sexual Developmental Landmark	GenRA Neg Act=0 (0) AUC=0 p=1		no_effect		no_effect		no_effect		no_effect		no_effect		no_effect		no_effect		no_effect		no_data		no_effect
MGR:Skeletal Muscle	GenRA Neg Act=0 (0) AUC=0 p=1		no_effect		no_effect		no_effect		no_effect		no_effect		no_effect		no_effect		no_effect		no_data		no_effect
MGR:Skin	GenRA Neg Act=0 (0) AUC=0 p=1		no_effect		no_effect		no_effect		no_effect		no_effect		no_effect		no_effect		no_effect		no_data		no_effect
MGR:Sperm Measure	GenRA Neg Act=0 (0.195) AUC=0 p=0.985		no_effect		no_effect		no_effect		no_effect		50mg/kg/day		no_effect		no_effect		48mg/kg/day		no_data		no_effect
MGR:Sperm morphology	GenRA Neg Act=0 (0) AUC=0 p=1		no_effect		no_effect		no_effect		no_effect		no_effect		no_effect		no_effect		no_effect		no_data		no_effect
MGR:Spinal cord	GenRA Neg Act=0 (0) AUC=0 p=1		no_effect		no_effect		no_effect		no_effect		no_effect		no_effect		no_effect		no_effect		no_data		no_effect
MGR:Spleen	GenRA Neg Act=0 (0) AUC=0 p=1		no_effect		no_effect		no_effect		no_effect		no_effect		no_effect		no_effect		no_effect		no_data		no_effect
MGR:Stomach	GenRA Neg Act=0 (0.093) AUC=0 p=0.87		no_effect		no_effect		no_effect		no_effect		no_effect		no_effect		41mg/kg/day		no_effect		no_data		no_effect
MGR:Testes	GenRA Neg Act=0 (0.195) AUC=0 p=0.96		no_effect		no_effect		no_effect		no_effect		50mg/kg/day		no_effect		no_effect		48mg/kg/day		no_data		no_effect
MGR:Thymus	GenRA Neg Act=0 (0) AUC=0 p=1		no_effect		no_effect		no_effect		no_effect		no_effect		no_effect		no_effect		no_effect		no_data		no_effect
MGR:Thyroid Gland	GenRA Neg Act=0 (0.099) AUC=0 p=0.91		no_effect		no_effect		no_effect		no_effect		no_effect		40mg/kg/day		no_effect		no_effect		no_data		no_effect
MGR:Tissue NOS	GenRA Neg Act=0 (0) AUC=0 p=1		no_effect		no_effect		no_effect		no_effect		no_effect		no_effect		no_effect		no_effect		no_data		no_effect
MGR:Tooth	GenRA Neg Act=0 (0) AUC=0 p=1		no_effect		no_effect		no_effect		no_effect		no_effect		no_effect		no_effect		no_effect		no_data		no_effect
MGR:Trunk	GenRA Neg Act=0 (0) AUC=0 p=1		no_effect		no_effect		no_effect		no_effect		no_effect		no_effect		no_effect		no_effect		no_data		no_effect
MGR:Ureter	GenRA Neg Act=0 (0.119) AUC=0 p=0.845		no_effect		no_effect		no_effect		39.6mg/kg/day		no_effect		no_effect		no_effect		no_effect		no_data		no_effect
MGR:Urinalysis	GenRA Neg Act=0 (0) AUC=0 p=1		no_effect		no_effect		no_effect		no_effect		no_effect		no_effect		no_effect		no_effect		no_data		no_effect
MGR:Urinary Bladder	GenRA Neg Act=0 (0.119) AUC=0 p=0.885		no_effect		no_effect		no_effect		39.6mg/kg/day		no_effect		no_effect		no_effect		no_effect		no_data		no_effect
MGR:Uterus	GenRA Neg Act=0 (0) AUC=0 p=1		no_effect		no_effect		no_effect		no_effect		no_effect		no_effect		no_effect		no_effect		no_data		no_effect
MGR:Vagina	GenRA Neg Act=0 (0) AUC=0 p=1		no_effect		no_effect		no_effect		no_effect		no_effect		no_effect		no_effect		no_effect		no_data		no_effect
MGR:Water Consumption	GenRA Neg Act=0 (0) AUC=0 p=1		no_effect		no_effect		no_effect		no_effect		no_effect		no_effect		no_effect		no_effect		no_data		no_effect
MGR:[Clinical]	GenRA Neg Act=0 (0.311) AUC=0 p=0.995		no_effect		no_effect		no_effect		47mg/kg/day		no_effect		40mg/kg/day		41mg/kg/day		no_effect		no_data		no_effect
MGR:[Not In List]	GenRA Neg Act=0 (0) AUC=0 p=1		no_effect		no_effect		no_effect		no_effect		no_effect		no_effect		no_effect		no_effect		no_data		no_effect
SAC:Abdominal Cavity	GenRA Neg Act=0 (0) AUC=0 p=1		no_data		no_data		no_effect		no_data		no_data		no_data		no_data		no_data		no_data		no_data
SAC:Adrenal Gland	GenRA Pos Act=1 (1) AUC=0 p=1		no_data		no_data		31.54mg/kg/day		no_data		no_data		no_data		no_data		no_data		no_data		no_data
SAC:Blood	GenRA Neg Act=0 (0) AUC=0 p=1		no_data		no_data		no_effect		no_data		no_data		no_data		no_data		no_data		no_data		no_data
SAC:Blood vessel	GenRA Neg Act=0 (0) AUC=0 p=1		no_data		no_data		no_effect		no_data		no_data		no_data		no_data		no_data		no_data		no_data
SAC:Body Weight	GenRA Pos Act=1 (1) AUC=0 p=1		no_data		no_data		96.18mg/kg/day		no_data		no_data		no_data		no_data		no_data		no_data		no_data
SAC:Bone	GenRA Neg Act=0 (0) AUC=0 p=1		no_data		no_data		no_effect		no_data		no_data		no_data		no_data		no_data		no_data		no_data
SAC:Bone Marrow	GenRA Pos Act=1 (1) AUC=0 p=1		no_data		no_data		2008mg/kg/day		no_data		no_data		no_data		no_data		no_data		no_data		no_data
SAC:Brain	GenRA Pos Act=1 (1) AUC=0 p=1		no_data		no_data		2008mg/kg/day		no_data		no_data		no_data		no_data		no_data		no_data		no_data
SAC:Clinical Chemistry	GenRA Pos Act=1 (1) AUC=0 p=1		no_data		no_data		25.32mg/kg/day		no_data		no_data		no_data		no_data		no_data		no_data		no_data
SAC:Clinical Signs	GenRA Pos Act=1 (1) AUC=0 p=1		no_data		no_data		1000mg/kg/day		no_data		no_data		no_data		no_data		no_data		no_data		no_data
SAC:Epididymis	GenRA Neg Act=0 (0) AUC=0 p=1		no_data		no_data		no_effect		no_data		no_data		no_data		no_data		no_data		no_data		no_data
SAC:Esophagus	GenRA Neg Act=0 (0) AUC=0 p=1		no_data		no_data		no_effect		no_data		no_data		no_data		no_data		no_data		no_data		no_data
SAC:Estrous Cycle	GenRA Neg Act=0 (0) AUC=0 p=1		no_data		no_data		no_effect		no_data		no_data		no_data		no_data		no_data		no_data		no_data
SAC:Eye	GenRA Neg Act=0 (0) AUC=0 p=1		no_data		no_data		no_effect		no_data		no_data		no_data		no_data		no_data		no_data		no_data
SAC:Food Consumption	GenRA Pos Act=1 (1) AUC=0 p=1		no_data		no_data		96.18mg/kg/day		no_data		no_data		no_data		no_data		no_data		no_data		no_data
SAC:Gallbladder	GenRA Neg Act=0 (0) AUC=0 p=1		no_data		no_data		no_effect		no_data		no_data		no_data		no_data		no_data		no_data		no_data
SAC:General	GenRA Neg Act=0 (0) AUC=0 p=1		no_data		no_data		no_effect		no_data		no_data		no_data		no_data		no_data		no_data		no_data
SAC:Heart	GenRA Pos Act=1 (1) AUC=0 p=1		no_data		no_data		2008mg/kg/day		no_data		no_data		no_data		no_data		no_data		no_data		no_data
SAC:Hematology	GenRA Pos Act=1 (1) AUC=0 p=1		no_data		no_data		1000mg/kg/day		no_data		no_data		no_data		no_data		no_data		no_data		no_data
SAC:Intestine Large	GenRA Neg Act=0 (0) AUC=0 p=1		no_data		no_data		no_effect		no_data		no_data		no_data		no_data		no_data		no_data		no_data
SAC:Intestine Small	GenRA Neg Act=0 (0) AUC=0 p=1		no_data		no_data		no_effect		no_data		no_data		no_data		no_data		no_data		no_data		no_data
SAC:Kidney	GenRA Pos Act=1 (1) AUC=0 p=1		no_data		no_data		2008mg/kg/day		no_data		no_data		no_data		no_data		no_data		no_data		no_data
SAC:Larynx	GenRA Neg Act=0 (0) AUC=0 p=1		no_data		no_data		no_effect		no_data		no_data		no_data		no_data		no_data		no_data		no_data
SAC:Liver	GenRA Pos Act=1 (1) AUC=0 p=1		no_data		no_data		25.32mg/kg/day		no_data		no_data		no_data		no_data		no_data		no_data		no_data
SAC:Lung	GenRA Neg Act=0 (0) AUC=0 p=1		no_data		no_data		no_effect		no_data		no_data		no_data		no_data		no_data		no_data		no_data
SAC:Lymph Node	GenRA Neg Act=0 (0) AUC=0 p=1		no_data		no_data		no_effect		no_data		no_data		no_data		no_data		no_data		no_data		no_data
SAC:Mammary Gland	GenRA Pos Act=1 (1) AUC=0 p=1		no_data		no_data		2008mg/kg/day		no_data		no_data		no_data		no_data		no_data		no_data		no_data
SAC:Mesentery	GenRA Neg Act=0 (0) AUC=0 p=1		no_data		no_data		no_effect		no_data		no_data		no_data		no_data		no_data		no_data		no_data
SAC:Mortality	GenRA Pos Act=1 (1) AUC=0 p=1		no_data		no_data		2008mg/kg/day		no_data		no_data		no_data		no_data		no_data		no_data		no_data
SAC:Nerve	GenRA Neg Act=0 (0) AUC=0 p=1		no_data		no_data		no_effect		no_data		no_data		no_data		no_data		no_data		no_data		no_data
SAC:Nose	GenRA Neg Act=0 (0) AUC=0 p=1		no_data		no_data		no_effect		no_data		no_data		no_data		no_data		no_data		no_data		no_data
SAC:Offspring Survival-Early	GenRA Neg Act=0 (0) AUC=0 p=1		no_data		no_data		no_effect		no_data		no_data		no_data		no_data		no_data		no_data		no_data
SAC:Oral Mucosa	GenRA Neg Act=0 (0) AUC=0 p=1		no_data		no_data		no_effect		no_data		no_data		no_data		no_data		no_data		no_data		no_data
SAC:Other	GenRA Neg Act=0 (0) AUC=0 p=1		no_data		no_data		no_effect		no_data		no_data		no_data		no_data		no_data		no_data		no_data
SAC:Ovary	GenRA Pos Act=1 (1) AUC=0 p=1		no_data		no_data		2126mg/kg/day		no_data		no_data		no_data		no_data		no_data		no_data		no_data
SAC:Pancreas	GenRA Neg Act=0 (0) AUC=0 p=1		no_data		no_data		no_effect		no_data		no_data		no_data		no_data		no_data		no_data		no_data
SAC:Penis	GenRA Neg Act=0 (0) AUC=0 p=1		no_data		no_data		no_effect		no_data		no_data		no_data		no_data		no_data		no_data		no_data
SAC:Peritoneum	GenRA Neg Act=0 (0) AUC=0 p=1		no_data		no_data		no_effect		no_data		no_data		no_data		no_data		no_data		no_data		no_data
SAC:Pituitary Gland	GenRA Pos Act=1 (1) AUC=0 p=1		no_data		no_data		2126mg/kg/day		no_data		no_data		no_data		no_data		no_data		no_data		no_data
SAC:Prostate	GenRA Pos Act=1 (1) AUC=0 p=1		no_data		no_data		2008mg/kg/day		no_data		no_data		no_data		no_data		no_data		no_data		no_data
SAC:Reproductive Performance	GenRA Neg Act=0 (0) AUC=0 p=1		no_data		no_data		no_effect		no_data		no_data		no_data		no_data		no_data		no_data		no_data
SAC:Salivary glands	GenRA Pos Act=1 (1) AUC=0 p=1		no_data		no_data		2008mg/kg/day		no_data		no_data		no_data		no_data		no_data		no_data		no_data
SAC:Seminal Vesicle	GenRA Pos Act=1 (1) AUC=0 p=1		no_data		no_data		2008mg/kg/day		no_data		no_data		no_data		no_data		no_data		no_data		no_data
SAC:Skeletal Muscle	GenRA Neg Act=0 (0) AUC=0 p=1		no_data		no_data		no_effect		no_data		no_data		no_data		no_data		no_data		no_data		no_data
SAC:Skin	GenRA Pos Act=1 (1) AUC=0 p=1		no_data		no_data		100mg/kg/day		no_data		no_data		no_data		no_data		no_data		no_data		no_data
SAC:Sperm Measure	GenRA Neg Act=0 (0) AUC=0 p=1		no_data		no_data		no_effect		no_data		no_data		no_data		no_data		no_data		no_data		no_data
SAC:Sperm morphology	GenRA Neg Act=0 (0) AUC=0 p=1		no_data		no_data		no_effect		no_data		no_data		no_data		no_data		no_data		no_data		no_data
SAC:Spinal cord	GenRA Neg Act=0 (0) AUC=0 p=1		no_data		no_data		no_effect		no_data		no_data		no_data		no_data		no_data		no_data		no_data
SAC:Spleen	GenRA Pos Act=1 (1) AUC=0 p=1		no_data		no_data		100mg/kg/day		no_data		no_data		no_data		no_data		no_data		no_data		no_data
SAC:Stomach	GenRA Neg Act=0 (0) AUC=0 p=1		no_data		no_data		no_effect		no_data		no_data		no_data		no_data		no_data		no_data		no_data
SAC:Testes	GenRA Pos Act=1 (1) AUC=0 p=1		no_data		no_data		25.32mg/kg/day		no_data		no_data		no_data		no_data		no_data		no_data		no_data
SAC:Thoracic Cavity	GenRA Neg Act=0 (0) AUC=0 p=1		no_data		no_data		no_effect		no_data		no_data		no_data		no_data		no_data		no_data		no_data
SAC:Thymus	GenRA Pos Act=1 (1) AUC=0 p=1		no_data		no_data		2008mg/kg/day		no_data		no_data		no_data		no_data		no_data		no_data		no_data
SAC:Thyroid Gland	GenRA Pos Act=1 (1) AUC=0 p=1		no_data		no_data		100mg/kg/day		no_data		no_data		no_data		no_data		no_data		no_data		no_data
SAC:Tissue NOS	GenRA Pos Act=1 (1) AUC=0 p=1		no_data		no_data		2008mg/kg/day		no_data		no_data		no_data		no_data		no_data		no_data		no_data
SAC:Tongue	GenRA Neg Act=0 (0) AUC=0 p=1		no_data		no_data		no_effect		no_data		no_data		no_data		no_data		no_data		no_data		no_data
SAC:Trachea	GenRA Neg Act=0 (0) AUC=0 p=1		no_data		no_data		no_effect		no_data		no_data		no_data		no_data		no_data		no_data		no_data
SAC:Urinalysis	GenRA Pos Act=1 (1) AUC=0 p=1		no_data		no_data		2008mg/kg/day		no_data		no_data		no_data		no_data		no_data		no_data		no_data
SAC:Urinary Bladder	GenRA Neg Act=0 (0) AUC=0 p=1		no_data		no_data		no_effect		no_data		no_data		no_data		no_data		no_data		no_data		no_data
SAC:Uterus	GenRA Pos Act=1 (1) AUC=0 p=1		no_data		no_data		2126mg/kg/day		no_data		no_data		no_data		no_data		no_data		no_data		no_data
SAC:Vagina	GenRA Pos Act=1 (1) AUC=0 p=1		no_data		no_data		2126mg/kg/day		no_data		no_data		no_data		no_data		no_data		no_data		no_data
SAC:Water Consumption	GenRA Neg Act=0 (0) AUC=0 p=1		no_data		no_data		no_effect		no_data		no_data		no_data		no_data		no_data		no_data		no_data
SAC:[Not In List]	GenRA Neg Act=0 (0) AUC=0 p=1		no_data		no_data		no_effect		no_data		no_data		no_data		no_data		no_data		no_data		no_data
SUB:Abdominal Cavity	GenRA Neg Act=0 (0) AUC=0 p=1		no_effect		no_effect		no_effect		no_data		no_effect		no_effect		no_effect		no_data		no_effect		no_effect
SUB:Adrenal Gland	GenRA Pos Act=1 (0.782) AUC=0 p=0.955		25mg/kg/day		13.2mg/kg/day		52.8mg/kg/day		no_data		150mg/kg/day		no_effect		no_effect		no_data		32.5mg/kg/day		125mg/kg/day
SUB:Artery (General)	GenRA Neg Act=0 (0) AUC=0 p=1		no_effect		no_effect		no_effect		no_data		no_effect		no_effect		no_effect		no_data		no_effect		no_effect
SUB:Blood	GenRA Neg Act=0 (0) AUC=0 p=1		no_effect		no_effect		no_effect		no_data		no_effect		no_effect		no_effect		no_data		no_effect		no_effect
SUB:Blood vessel	GenRA Neg Act=0 (0) AUC=0 p=1		no_effect		no_effect		no_effect		no_data		no_effect		no_effect		no_effect		no_data		no_effect		no_effect
SUB:Body Weight	GenRA Pos Act=1 (1) AUC=0 p=1		50mg/kg/day		11mg/kg/day		5.9mg/kg/day		no_data		40mg/kg/day		50.4mg/kg/day		23.9mg/kg/day		no_data		118.5mg/kg/day		3.04mg/kg/day
SUB:Bone	GenRA Neg Act=0 (0) AUC=0 p=1		no_effect		no_effect		no_effect		no_data		no_effect		no_effect		no_effect		no_data		no_effect		no_effect
SUB:Bone Marrow	GenRA Neg Act=0 (0) AUC=0 p=1		no_effect		no_effect		no_effect		no_data		no_effect		no_effect		no_effect		no_data		no_effect		no_effect
SUB:Brain	GenRA Neg Act=0 (0.477) AUC=0 p=0.995		no_effect		no_effect		20mg/kg/day		no_data		500mg/kg/day		123.9mg/kg/day		28.7mg/kg/day		no_data		no_effect		no_effect
SUB:Cervix	GenRA Neg Act=0 (0) AUC=0 p=1		no_effect		no_effect		no_effect		no_data		no_effect		no_effect		no_effect		no_data		no_effect		no_effect
SUB:Clinical Chemistry	GenRA Pos Act=1 (1) AUC=0 p=1		2.5mg/kg/day		4.3mg/kg/day		1.5mg/kg/day		no_data		20mg/kg/day		28.6mg/kg/day		0.7mg/kg/day		no_data		29.89mg/kg/day		15.08mg/kg/day
SUB:Clinical Signs	GenRA Pos Act=1 (0.782) AUC=0 p=0.965		50mg/kg/day		13.2mg/kg/day		5.4mg/kg/day		no_data		1500mg/kg/day		no_effect		no_effect		no_data		118.5mg/kg/day		125mg/kg/day
SUB:Clitoral Gland	GenRA Neg Act=0 (0) AUC=0 p=1		no_effect		no_effect		no_effect		no_data		no_effect		no_effect		no_effect		no_data		no_effect		no_effect
SUB:Coordination	GenRA Neg Act=0 (0) AUC=0 p=1		no_effect		no_effect		no_effect		no_data		no_effect		no_effect		no_effect		no_data		no_effect		no_effect
SUB:Ear	GenRA Neg Act=0 (0) AUC=0 p=1		no_effect		no_effect		no_effect		no_data		no_effect		no_effect		no_effect		no_data		no_effect		no_effect
SUB:Epididymis	GenRA Neg Act=0 (0) AUC=0 p=1		no_effect		no_effect		no_effect		no_data		no_effect		no_effect		no_effect		no_data		no_effect		no_effect
SUB:Esophagus	GenRA Neg Act=0 (0.098) AUC=0 p=0.855		no_effect		no_effect		no_effect		no_data		no_effect		no_effect		no_effect		no_data		32.5mg/kg/day		no_effect
SUB:Estrous Cycle	GenRA Neg Act=0 (0) AUC=0 p=1		no_effect		no_effect		no_effect		no_data		no_effect		no_effect		no_effect		no_data		no_effect		no_effect
SUB:Estrous cycle length	GenRA Neg Act=0 (0) AUC=0 p=1		no_effect		no_effect		no_effect		no_data		no_effect		no_effect		no_effect		no_data		no_effect		no_effect
SUB:Eye	GenRA Neg Act=0 (0.094) AUC=0 p=0.885		no_effect		no_effect		no_effect		no_data		no_effect		no_effect		no_effect		no_data		no_effect		3.04mg/kg/day
SUB:Food Consumption	GenRA Pos Act=1 (0.703) AUC=0 p=1		50mg/kg/day		13.2mg/kg/day		20mg/kg/day		no_data		40mg/kg/day		50.4mg/kg/day		no_effect		no_data		no_effect		no_effect
SUB:Gallbladder	GenRA Neg Act=0 (0) AUC=0 p=1		no_effect		no_effect		no_effect		no_data		no_effect		no_effect		no_effect		no_data		no_effect		no_effect
SUB:Harderian Gland	GenRA Neg Act=0 (0) AUC=0 p=1		no_effect		no_effect		no_effect		no_data		no_effect		no_effect		no_effect		no_data		no_effect		no_effect
SUB:Heart	GenRA Neg Act=0 (0.269) AUC=0 p=0.96		no_effect		13.2mg/kg/day		no_effect		no_data		150mg/kg/day		no_effect		no_effect		no_data		no_effect		no_effect
SUB:Hematology	GenRA Pos Act=1 (0.746) AUC=0 p=0.975		50mg/kg/day		no_effect		20mg/kg/day		no_data		40mg/kg/day		50.4mg/kg/day		no_effect		no_data		123.7mg/kg/day		2.72mg/kg/day
SUB:Intestine Large	GenRA Neg Act=0 (0) AUC=0 p=1		no_effect		no_effect		no_effect		no_data		no_effect		no_effect		no_effect		no_data		no_effect		no_effect
SUB:Intestine Small	GenRA Neg Act=0 (0) AUC=0 p=1		no_effect		no_effect		no_effect		no_data		no_effect		no_effect		no_effect		no_data		no_effect		no_effect
SUB:Kidney	GenRA Pos Act=1 (0.57) AUC=0 p=0.985		no_effect		no_effect		20mg/kg/day		no_data		5mg/kg/day		123.9mg/kg/day		28.7mg/kg/day		no_data		no_effect		125mg/kg/day
SUB:Lacrimal Gland	GenRA Neg Act=0 (0) AUC=0 p=1		no_effect		no_effect		no_effect		no_data		no_effect		no_effect		no_effect		no_data		no_effect		no_effect
SUB:Large Intestine	GenRA Neg Act=0 (0) AUC=0 p=1		no_effect		no_effect		no_effect		no_data		no_effect		no_effect		no_effect		no_data		no_effect		no_effect
SUB:Larynx	GenRA Neg Act=0 (0) AUC=0 p=1		no_effect		no_effect		no_effect		no_data		no_effect		no_effect		no_effect		no_data		no_effect		no_effect
SUB:Liver	GenRA Pos Act=1 (1) AUC=0 p=1		25mg/kg/day		4.3mg/kg/day		5.4mg/kg/day		no_data		5mg/kg/day		5.1mg/kg/day		4.1mg/kg/day		no_data		29.89mg/kg/day		3.04mg/kg/day
SUB:Locomotion	GenRA Neg Act=0 (0) AUC=0 p=1		no_effect		no_effect		no_effect		no_data		no_effect		no_effect		no_effect		no_data		no_effect		no_effect
SUB:Lung	GenRA Neg Act=0 (0.137) AUC=0 p=0.86		no_effect		no_effect		35.4mg/kg/day		no_data		no_effect		no_effect		no_effect		no_data		no_effect		no_effect
SUB:Lymph Node	GenRA Neg Act=0 (0) AUC=0 p=1		no_effect		no_effect		no_effect		no_data		no_effect		no_effect		no_effect		no_data		no_effect		no_effect
SUB:Mammary Gland	GenRA Neg Act=0 (0) AUC=0 p=1		no_effect		no_effect		no_effect		no_data		no_effect		no_effect		no_effect		no_data		no_effect		no_effect
SUB:Mesentery	GenRA Neg Act=0 (0) AUC=0 p=1		no_effect		no_effect		no_effect		no_data		no_effect		no_effect		no_effect		no_data		no_effect		no_effect
SUB:Mortality	GenRA Neg Act=0 (0.305) AUC=0 p=0.965		125mg/kg/day		no_effect		no_effect		no_data		1500mg/kg/day		no_effect		no_effect		no_data		no_effect		no_effect
SUB:Motor activity	GenRA Neg Act=0 (0) AUC=0 p=1		no_effect		no_effect		no_effect		no_data		no_effect		no_effect		no_effect		no_data		no_effect		no_effect
SUB:Nerve	GenRA Neg Act=0 (0) AUC=0 p=1		no_effect		no_effect		no_effect		no_data		no_effect		no_effect		no_effect		no_data		no_effect		no_effect
SUB:Nose	GenRA Neg Act=0 (0) AUC=0 p=1		no_effect		no_effect		no_effect		no_data		no_effect		no_effect		no_effect		no_data		no_effect		no_effect
SUB:Offspring Survival-Early	GenRA Neg Act=0 (0) AUC=0 p=1		no_effect		no_effect		no_effect		no_data		no_effect		no_effect		no_effect		no_data		no_effect		no_effect
SUB:Offspring Survival-Late	GenRA Neg Act=0 (0) AUC=0 p=1		no_effect		no_effect		no_effect		no_data		no_effect		no_effect		no_effect		no_data		no_effect		no_effect
SUB:Oral Mucosa	GenRA Neg Act=0 (0) AUC=0 p=1		no_effect		no_effect		no_effect		no_data		no_effect		no_effect		no_effect		no_data		no_effect		no_effect
SUB:Other	GenRA Neg Act=0 (0.121) AUC=0 p=0.83		no_effect		no_effect		no_effect		no_data		15mg/kg/day		no_effect		no_effect		no_data		no_effect		no_effect
SUB:Ovary	GenRA Neg Act=0 (0) AUC=0 p=1		no_effect		no_effect		no_effect		no_data		no_effect		no_effect		no_effect		no_data		no_effect		no_effect
SUB:Oviduct	GenRA Neg Act=0 (0) AUC=0 p=1		no_effect		no_effect		no_effect		no_data		no_effect		no_effect		no_effect		no_data		no_effect		no_effect
SUB:Pancreas	GenRA Neg Act=0 (0) AUC=0 p=1		no_effect		no_effect		no_effect		no_data		no_effect		no_effect		no_effect		no_data		no_effect		no_effect
SUB:Parathyroid	GenRA Neg Act=0 (0) AUC=0 p=1		no_effect		no_effect		no_effect		no_data		no_effect		no_effect		no_effect		no_data		no_effect		no_effect
SUB:Parathyroid Gland	GenRA Neg Act=0 (0) AUC=0 p=1		no_effect		no_effect		no_effect		no_data		no_effect		no_effect		no_effect		no_data		no_effect		no_effect
SUB:Penis	GenRA Neg Act=0 (0) AUC=0 p=1		no_effect		no_effect		no_effect		no_data		no_effect		no_effect		no_effect		no_data		no_effect		no_effect
SUB:Peritoneum	GenRA Neg Act=0 (0) AUC=0 p=1		no_effect		no_effect		no_effect		no_data		no_effect		no_effect		no_effect		no_data		no_effect		no_effect
SUB:Pharynx	GenRA Neg Act=0 (0) AUC=0 p=1		no_effect		no_effect		no_effect		no_data		no_effect		no_effect		no_effect		no_data		no_effect		no_effect
SUB:Pituitary Gland	GenRA Neg Act=0 (0.23) AUC=0 p=0.955		no_effect		no_effect		24.7mg/kg/day		no_data		no_effect		no_effect		no_effect		no_data		no_effect		381.2mg/kg/day
SUB:Pleura	GenRA Neg Act=0 (0) AUC=0 p=1		no_effect		no_effect		no_effect		no_data		no_effect		no_effect		no_effect		no_data		no_effect		no_effect
SUB:Preputial Gland	GenRA Neg Act=0 (0) AUC=0 p=1		no_effect		no_effect		no_effect		no_data		no_effect		no_effect		no_effect		no_data		no_effect		no_effect
SUB:Prostate	GenRA Neg Act=0 (0) AUC=0 p=1		no_effect		no_effect		no_effect		no_data		no_effect		no_effect		no_effect		no_data		no_effect		no_effect
SUB:Reflexes	GenRA Neg Act=0 (0) AUC=0 p=1		no_effect		no_effect		no_effect		no_data		no_effect		no_effect		no_effect		no_data		no_effect		no_effect
SUB:Reproductive Performance	GenRA Neg Act=0 (0) AUC=0 p=1		no_effect		no_effect		no_effect		no_data		no_effect		no_effect		no_effect		no_data		no_effect		no_effect
SUB:Salivary glands	GenRA Neg Act=0 (0) AUC=0 p=1		no_effect		no_effect		no_effect		no_data		no_effect		no_effect		no_effect		no_data		no_effect		no_effect
SUB:Seminal Vesicle	GenRA Neg Act=0 (0) AUC=0 p=1		no_effect		no_effect		no_effect		no_data		no_effect		no_effect		no_effect		no_data		no_effect		no_effect
SUB:Skeletal Muscle	GenRA Neg Act=0 (0) AUC=0 p=1		no_effect		no_effect		no_effect		no_data		no_effect		no_effect		no_effect		no_data		no_effect		no_effect
SUB:Skin	GenRA Neg Act=0 (0) AUC=0 p=1		no_effect		no_effect		no_effect		no_data		no_effect		no_effect		no_effect		no_data		no_effect		no_effect
SUB:Sperm Measure	GenRA Neg Act=0 (0) AUC=0 p=1		no_effect		no_effect		no_effect		no_data		no_effect		no_effect		no_effect		no_data		no_effect		no_effect
SUB:Sperm morphology	GenRA Neg Act=0 (0) AUC=0 p=1		no_effect		no_effect		no_effect		no_data		no_effect		no_effect		no_effect		no_data		no_effect		no_effect
SUB:Spinal cord	GenRA Neg Act=0 (0) AUC=0 p=1		no_effect		no_effect		no_effect		no_data		no_effect		no_effect		no_effect		no_data		no_effect		no_effect
SUB:Spleen	GenRA Neg Act=0 (0.352) AUC=0 p=0.985		no_effect		no_effect		29.6mg/kg/day		no_data		450mg/kg/day		no_effect		no_effect		no_data		no_effect		381.2mg/kg/day
SUB:Stomach	GenRA Neg Act=0 (0.246) AUC=0 p=0.98		no_effect		0.9mg/kg/day		no_effect		no_data		no_effect		no_effect		no_effect		no_data		29.89mg/kg/day		no_effect
SUB:Testes	GenRA Neg Act=0 (0.227) AUC=0 p=0.96		no_effect		no_effect		no_effect		no_data		500mg/kg/day		no_effect		23.9mg/kg/day		no_data		no_effect		no_effect
SUB:Thoracic Cavity	GenRA Neg Act=0 (0) AUC=0 p=1		no_effect		no_effect		no_effect		no_data		no_effect		no_effect		no_effect		no_data		no_effect		no_effect
SUB:Thymus	GenRA Neg Act=0 (0.184) AUC=0 p=0.865		250mg/kg/day		no_effect		no_effect		no_data		no_effect		no_effect		no_effect		no_data		no_effect		no_effect
SUB:Thyroid Gland	GenRA Neg Act=0 (0.371) AUC=0.19999999999999998 p=0.865		no_effect		no_effect		1.4mg/kg/day		no_data		150mg/kg/day		25.3mg/kg/day		no_effect		no_data		no_effect		no_effect
SUB:Tissue NOS	GenRA Neg Act=0 (0) AUC=0 p=1		no_effect		no_effect		no_effect		no_data		no_effect		no_effect		no_effect		no_data		no_effect		no_effect
SUB:Tongue	GenRA Neg Act=0 (0) AUC=0 p=1		no_effect		no_effect		no_effect		no_data		no_effect		no_effect		no_effect		no_data		no_effect		no_effect
SUB:Tooth	GenRA Neg Act=0 (0) AUC=0 p=1		no_effect		no_effect		no_effect		no_data		no_effect		no_effect		no_effect		no_data		no_effect		no_effect
SUB:Trachea	GenRA Neg Act=0 (0) AUC=0 p=1		no_effect		no_effect		no_effect		no_data		no_effect		no_effect		no_effect		no_data		no_effect		no_effect
SUB:Uncertain Primary Site	GenRA Neg Act=0 (0) AUC=0 p=1		no_effect		no_effect		no_effect		no_data		no_effect		no_effect		no_effect		no_data		no_effect		no_effect
SUB:Ureter	GenRA Neg Act=0 (0) AUC=0 p=1		no_effect		no_effect		no_effect		no_data		no_effect		no_effect		no_effect		no_data		no_effect		no_effect
SUB:Urethra	GenRA Neg Act=0 (0) AUC=0 p=1		no_effect		no_effect		no_effect		no_data		no_effect		no_effect		no_effect		no_data		no_effect		no_effect
SUB:Urinalysis	GenRA Pos Act=1 (0.512) AUC=0 p=0.98		250mg/kg/day		no_effect		106.8mg/kg/day		no_data		no_effect		no_effect		no_effect		no_data		118.5mg/kg/day		342.5mg/kg/day
SUB:Urinary Bladder	GenRA Neg Act=0 (0.148) AUC=0 p=0.89		no_effect		4.3mg/kg/day		no_effect		no_data		no_effect		no_effect		no_effect		no_data		no_effect		no_effect
SUB:Uterus	GenRA Neg Act=0 (0) AUC=0 p=1		no_effect		no_effect		no_effect		no_data		no_effect		no_effect		no_effect		no_data		no_effect		no_effect
SUB:Vagina	GenRA Neg Act=0 (0) AUC=0 p=1		no_effect		no_effect		no_effect		no_data		no_effect		no_effect		no_effect		no_data		no_effect		no_effect
SUB:Water Consumption	GenRA Neg Act=0 (0) AUC=0 p=1		no_effect		no_effect		no_effect		no_data		no_effect		no_effect		no_effect		no_data		no_effect		no_effect
SUB:[Not In List]	GenRA Neg Act=0 (0) AUC=0 p=1		no_effect		no_effect		no_effect		no_data		no_effect		no_effect		no_effect		no_data		no_effect		no_effect
